# Supplementary material for: Efficient Selective Capture of Carbon Dioxide from Nitrogen and Methane Using a Metal-Organic Framework-Based Nanotrap
Source: Molecules. 2023 Dec 2;28(23):7908. doi: 10.3390/molecules28237908 (PMC10708271; doi:10.3390/molecules28237908)
Supplement: Supplementary file 1 [file molecules-28-07908-s001.zip]

Archive with 2 entries (2 files):
- Supporting information/supporting information final.pdf
- Supporting information/ZnAtzCO3.cif
