# Supplementary material for: Efficient Selective Capture of Carbon Dioxide from Nitrogen and Methane Using a Metal-Organic Framework-Based Nanotrap
Source: Molecules. 2023 Dec 2;28(23):7908. doi: 10.3390/molecules28237908 (PMC10708271; doi:10.3390/molecules28237908)
Supplement: Supplementary file 1 [file molecules-28-07908-s001.zip › Supporting information/ZnAtzCO3.cif]

data_b_sq
_audit_creation_date               2023-09-27
_audit_creation_method
;
Olex2 1.5
(compiled 2023.08.24 svn.re1ec1418 for OlexSys, GUI svn.r6817)
;
_shelx_SHELXL_version_number       '2018/3'
_audit_contact_author_address      ?
_audit_contact_author_email        ?
_audit_contact_author_name         ''
_audit_contact_author_phone        ?
_publ_contact_author_id_orcid      ?
_publ_section_references
;
Bourhis, L.J., Dolomanov, O.V., Gildea, R.J., Howard, J.A.K., Puschmann, H.
 (2015). Acta Cryst. A71, 59-75.

Dolomanov, O.V., Bourhis, L.J., Gildea, R.J, Howard, J.A.K. & Puschmann, H.
 (2009), J. Appl. Cryst. 42, 339-341.
;
_chemical_name_common              ?
_chemical_name_systematic          ?
_chemical_formula_moiety           'C10 H12 N16 O6 Zn4, 0.5[], 0.5[]'
_chemical_formula_sum              'C10 H12 N16 O6 Zn4'
_chemical_formula_weight           713.84
_chemical_melting_point            ?
loop_
  _atom_type_symbol
  _atom_type_description
  _atom_type_scat_dispersion_real
  _atom_type_scat_dispersion_imag
  _atom_type_scat_source
 'C' 'C' 0.0181 0.0091 'International Tables Vol C Tables 4.2.6.8 and 6.1.1.4'
 'H' 'H' 0.0000 0.0000 'International Tables Vol C Tables 4.2.6.8 and 6.1.1.4'
 'N' 'N' 0.0311 0.0180 'International Tables Vol C Tables 4.2.6.8 and 6.1.1.4'
 'O' 'O' 0.0492 0.0322 'International Tables Vol C Tables 4.2.6.8 and 6.1.1.4'
 'Zn' 'Zn' -1.5491 0.6778
 'International Tables Vol C Tables 4.2.6.8 and 6.1.1.4'

_shelx_space_group_comment
;
The symmetry employed for this shelxl refinement is uniquely defined
by the following loop, which should always be used as a source of
symmetry information in preference to the above space-group names.
They are only intended as comments.
;
_space_group_crystal_system        'triclinic'
_space_group_IT_number             2
_space_group_name_H-M_alt          'P -1'
_space_group_name_Hall             '-P 1'
loop_
  _space_group_symop_operation_xyz
 'x, y, z'
 '-x, -y, -z'

_cell_length_a                     9.6217(2)
_cell_length_b                     9.6316(2)
_cell_length_c                     16.3408(4)
_cell_angle_alpha                  81.355(2)
_cell_angle_beta                   86.938(2)
_cell_angle_gamma                  76.093(2)
_cell_volume                       1453.01(6)
_cell_formula_units_Z              2
_cell_measurement_reflns_used      8192
_cell_measurement_temperature      150.00(10)
_cell_measurement_theta_max        74.8340
_cell_measurement_theta_min        5.4740
_shelx_estimated_absorpt_T_max     ?
_shelx_estimated_absorpt_T_min     ?
_exptl_absorpt_coefficient_mu      4.220
_exptl_absorpt_correction_T_max    1.00000
_exptl_absorpt_correction_T_min    0.90744
_exptl_absorpt_correction_type     multi-scan
_exptl_absorpt_process_details
;
CrysAlisPro 1.171.40.84a (Rigaku Oxford Diffraction, 2020)
Empirical absorption correction using spherical harmonics,
implemented in SCALE3 ABSPACK scaling algorithm.
;
_exptl_absorpt_special_details     ?
_exptl_crystal_colour              colourless
_exptl_crystal_colour_primary      colourless
_exptl_crystal_density_diffrn      1.632
_exptl_crystal_density_meas        ?
_exptl_crystal_density_method      ?
_exptl_crystal_description         block
_exptl_crystal_F_000               704
_exptl_crystal_size_max            ?
_exptl_crystal_size_mid            ?
_exptl_crystal_size_min            ?
_exptl_transmission_factor_max     ?
_exptl_transmission_factor_min     ?
_diffrn_reflns_av_R_equivalents    0.0263
_diffrn_reflns_av_unetI/netI       0.0300
_diffrn_reflns_Laue_measured_fraction_full  0.985
_diffrn_reflns_Laue_measured_fraction_max  0.985
_diffrn_reflns_limit_h_max         11
_diffrn_reflns_limit_h_min         -10
_diffrn_reflns_limit_k_max         11
_diffrn_reflns_limit_k_min         -11
_diffrn_reflns_limit_l_max         19
_diffrn_reflns_limit_l_min         -19
_diffrn_reflns_number              12617
_diffrn_reflns_point_group_measured_fraction_full  0.985
_diffrn_reflns_point_group_measured_fraction_max  0.985
_diffrn_reflns_theta_full          66.988
_diffrn_reflns_theta_max           66.988
_diffrn_reflns_theta_min           4.735
_diffrn_ambient_environment        N~2~
_diffrn_ambient_temperature        150.00(10)
_diffrn_detector                   'Hybrid Pixel Array Detector'
_diffrn_detector_area_resol_mean   10.0000
_diffrn_measured_fraction_theta_full  0.985
_diffrn_measured_fraction_theta_max  0.985
_diffrn_measurement_details
;
List of Runs (angles in degrees, time in seconds):

  # Type    Start    End  Width  t~exp~   \w     \q     \k     \f   Frames
--------------------------------------------------------------------------
  1  \w    -13.00  38.00   0.50    1.06    --    0.00  79.00 -83.00  102
  2  \w      5.00  31.00   0.50    1.06    --    0.00 -79.00 152.00   52
  3  \w     89.00 136.00   0.50    2.00    --  101.30 -79.00 152.00   94
  4  \w    100.00 132.00   0.50    2.00    --  101.30  79.00 -83.00   64
  5  \w    -38.00  33.00   0.50    1.06    --    0.00 -82.00  90.00  142
  6  \w     81.00 189.00   0.50    2.00    --  101.30  38.00 120.00  216
  7  \w     83.00 109.00   0.50    2.00    --  101.30  82.00 -30.00   52
  8  \w    119.00 191.00   0.50    2.00    --  101.30  82.00 -30.00  144
  9  \w     96.00 191.00   0.50    2.00    --  101.30  82.00   0.00  190
 10  \w     20.00 129.00   0.50    2.00    --  101.30 -57.00 -30.00  218
 11  \w     24.00  82.00   0.50    2.00    --  101.30 -79.00 152.00  116
 12  \w    -24.00  33.00   0.50    1.06    --    0.00  82.00-150.00  114
 13  \w    -35.00  38.00   0.50    1.06    --    0.00  82.00  60.00  146
 14  \w    155.00 191.00   0.50    2.00    --  101.30  82.00  30.00   72
 15  \w    108.00 162.00   0.50    2.00    --  101.30  19.00-120.00  108
 16  \w     15.00 127.00   0.50    2.00    --  101.30 -82.00 120.00  224
 17  \w     73.00  99.00   0.50    2.00    --  101.30  19.00-120.00   52
 18  \w     84.00 135.00   0.50    2.00    --  101.30  82.00  30.00  102
 19  \w    165.00 191.00   0.50    2.00    --  101.30  19.00-120.00   52
 20  \w     17.00 131.00   0.50    2.00    --  101.30 -82.00 -30.00  228
;
_diffrn_measurement_device         'four-circle diffractometer'
_diffrn_measurement_device_type    'XtaLAB AFC12 (RINC): Kappa single'
_diffrn_measurement_method         '\w scans'
_diffrn_orient_matrix_type        
 'CrysAlisPro convention (1999,Acta A55,543-557)'
_diffrn_orient_matrix_UB_11        0.0480420000
_diffrn_orient_matrix_UB_12        0.0269829000
_diffrn_orient_matrix_UB_13        0.0834708000
_diffrn_orient_matrix_UB_21        0.0708078000
_diffrn_orient_matrix_UB_22        -0.1621276000
_diffrn_orient_matrix_UB_23        0.0211035000
_diffrn_orient_matrix_UB_31        0.1410503000
_diffrn_orient_matrix_UB_32        0.0263816000
_diffrn_orient_matrix_UB_33        -0.0410340000
_diffrn_radiation_monochromator    mirror
_diffrn_radiation_probe            x-ray
_diffrn_radiation_type             'Cu K\a'
_diffrn_radiation_wavelength       1.54184
_diffrn_source                     'Rotating-anode X-ray tube (dual wavelength)'
_diffrn_source_type                'Rigaku (Cu) X-ray DW Source'
_reflns_Friedel_coverage           0.000
_reflns_Friedel_fraction_full      .
_reflns_Friedel_fraction_max       .
_reflns_number_gt                  4762
_reflns_number_total               5103
_reflns_odcompleteness_completeness  98.50
_reflns_odcompleteness_iscentric   1
_reflns_odcompleteness_theta       66.97
_reflns_special_details
;
 Reflections were merged by SHELXL according to the crystal
 class for the calculation of statistics and refinement.
 
 Structure factors included contributions from the .fab file.
 
 _reflns_Friedel_fraction is defined as the number of unique
 Friedel pairs measured divided by the number that would be
 possible theoretically, ignoring centric projections and
 systematic absences.
;
_reflns_threshold_expression       'I > 2\s(I)'
_computing_cell_refinement         'CrysAlisPro 1.171.40.84a (Rigaku OD, 2020)'
_computing_data_collection         'CrysAlisPro 1.171.40.84a (Rigaku OD, 2020)'
_computing_data_reduction          'CrysAlisPro 1.171.40.84a (Rigaku OD, 2020)'
_computing_molecular_graphics      'Olex2 1.5 (Dolomanov et al., 2009)'
_computing_publication_material    'Olex2 1.5 (Dolomanov et al., 2009)'
_computing_structure_refinement    'olex2.refine 1.5 (Bourhis et al., 2015)'
_computing_structure_solution      'olex2.solve 1.5 (Bourhis et al., 2015)'
_refine_diff_density_max           2.124
_refine_diff_density_min           -0.771
_refine_diff_density_rms           0.137
_refine_ls_extinction_coef         .
_refine_ls_extinction_method       none
_refine_ls_goodness_of_fit_ref     1.073
_refine_ls_hydrogen_treatment      constr
_refine_ls_matrix_type             full
_refine_ls_number_parameters       328
_refine_ls_number_reflns           5103
_refine_ls_number_restraints       0
_refine_ls_R_factor_all            0.0645
_refine_ls_R_factor_gt             0.0623
_refine_ls_restrained_S_all        1.073
_refine_ls_shift/su_max            0.001
_refine_ls_shift/su_mean           0.000
_refine_ls_structure_factor_coef   Fsqd
_refine_ls_weighting_details      
 'w=1/[\s^2^(Fo^2^)+(0.0773P)^2^+7.8336P] where P=(Fo^2^+2Fc^2^)/3'
_refine_ls_weighting_scheme        calc
_refine_ls_wR_factor_gt            0.1653
_refine_ls_wR_factor_ref           0.1668
_refine_special_details            ?
_olex2_refinement_description
;
1. Fixed Uiso
 At 1.2 times of:
  All C(H) groups, All N(H,H) groups
2.a Rotating group:
 N4(H4a,H4b), N12(H12a,H12b), N16(H16a,H16b)
2.b Aromatic/amide H refined with riding coordinates:
 C1(H1), C4(H4), C6(H6), C8(H8)
2.c X=CH2 refined with riding coordinates:
 N8(H8a,H8b)
;
_atom_sites_solution_hydrogens     mixed
_atom_sites_solution_primary       iterative
_atom_sites_solution_secondary     ?
loop_
  _atom_site_label
  _atom_site_type_symbol
  _atom_site_fract_x
  _atom_site_fract_y
  _atom_site_fract_z
  _atom_site_U_iso_or_equiv
  _atom_site_adp_type
  _atom_site_occupancy
  _atom_site_site_symmetry_order
  _atom_site_calc_flag
  _atom_site_refinement_flags_posn
  _atom_site_refinement_flags_adp
  _atom_site_refinement_flags_occupancy
  _atom_site_disorder_assembly
  _atom_site_disorder_group
 Zn1 Zn 0.08334(7) 0.83105(7) 0.06751(4) 0.0293(2) Uani 1 1 d . . . . .
 Zn2 Zn 0.58234(7) 0.65486(7) 0.23803(5) 0.0316(2) Uani 1 1 d . . . . .
 Zn3 Zn 0.37604(7) 0.15279(7) 0.43705(4) 0.0303(2) Uani 1 1 d . . . . .
 Zn4 Zn -0.11943(7) 0.32747(7) 0.27027(4) 0.0271(2) Uani 1 1 d . . . . .
 O1 O 0.2872(5) 0.7526(7) 0.0663(3) 0.0640(15) Uani 1 1 d . . . . .
 O2 O 0.4907(5) 0.7071(7) 0.1328(3) 0.0736(18) Uani 1 1 d . . . . .
 O3 O 0.2836(5) 0.7511(4) 0.2012(3) 0.0456(10) Uani 1 1 d . . . . .
 O4 O 0.1693(4) 0.1948(5) 0.4452(3) 0.0438(10) Uani 1 1 d . . . . .
 O5 O -0.0354(4) 0.2607(5) 0.3794(3) 0.0446(10) Uani 1 1 d . . . . .
 O6 O 0.1697(4) 0.2512(4) 0.3090(2) 0.0374(9) Uani 1 1 d . . . . .
 N1 N 0.0069(5) 1.0213(4) 0.1066(3) 0.0290(9) Uani 1 1 d . . . . .
 N2 N -0.0468(5) 1.1492(5) 0.0540(3) 0.0327(10) Uani 1 1 d . . . . .
 N3 N -0.0740(5) 1.1972(5) 0.1829(3) 0.0312(10) Uani 1 1 d . . . . .
 N4 N 0.0313(7) 0.9604(6) 0.2514(3) 0.0549(16) Uani 1 1 d . . . . .
 H4A H -0.033937 0.975196 0.289535 0.066 Uiso 1 1 d R U . . .
 H4B H 0.040493 0.874735 0.238995 0.066 Uiso 1 1 d R U . . .
 N5 N 0.9008(4) 0.5206(4) 0.2122(3) 0.0273(9) Uani 1 1 d . . . . .
 N6 N 0.7886(5) 0.6419(5) 0.2035(3) 0.0315(10) Uani 1 1 d . . . . .
 N7 N 0.9744(5) 0.6994(5) 0.1342(3) 0.0314(10) Uani 1 1 d . . . . .
 N8 N 1.1378(6) 0.4679(6) 0.1598(4) 0.0577(17) Uani 1 1 d . . . . .
 H8A H 1.152928 0.379066 0.182300 0.069 Uiso 1 1 calc R U . . .
 H8B H 1.204617 0.498895 0.131185 0.069 Uiso 1 1 calc R U . . .
 N9 N 0.6736(5) 0.3426(5) 0.3062(3) 0.0300(10) Uani 1 1 d . . . . .
 N10 N 0.5619(5) 0.4629(4) 0.2955(3) 0.0294(9) Uani 1 1 d . . . . .
 N11 N 0.4831(5) 0.2833(5) 0.3683(3) 0.0339(10) Uani 1 1 d . . . . .
 N12 N 0.3141(6) 0.5096(7) 0.3376(5) 0.077(2) Uani 1 1 d . . . . .
 H12A H 0.267788 0.481255 0.381516 0.093 Uiso 1 1 d R U . . .
 H12B H 0.319664 0.597583 0.339477 0.093 Uiso 1 1 d R U . . .
 N13 N 0.5671(5) -0.1445(5) 0.4453(3) 0.0372(11) Uani 1 1 d . . . . .
 N14 N 0.4646(5) -0.0385(5) 0.4007(3) 0.0339(10) Uani 1 1 d . . . . .
 N15 N 0.5423(5) -0.2152(5) 0.3251(3) 0.0357(11) Uani 1 1 d . . . . .
 N16 N 0.3702(8) -0.0072(7) 0.2654(4) 0.071(2) Uani 1 1 d . . . . .
 H16A H 0.342240 -0.065714 0.238136 0.085 Uiso 1 1 d R U . . .
 H16B H 0.295544 0.048448 0.285295 0.085 Uiso 1 1 d R U . . .
 C1 C -0.0936(6) 1.2477(6) 0.1021(3) 0.0363(13) Uani 1 1 d . . . . .
 H1 H -0.136316 1.343393 0.082440 0.044 Uiso 1 1 calc R U . . .
 C2 C -0.0102(6) 1.0565(6) 0.1820(3) 0.0333(12) Uani 1 1 d . . . . .
 C3 C 0.3511(7) 0.7378(7) 0.1353(4) 0.0447(15) Uani 1 1 d . . . . .
 C4 C 0.8371(6) 0.7431(6) 0.1566(4) 0.0364(13) Uani 1 1 d . . . . .
 H4 H 0.781823 0.835794 0.140452 0.044 Uiso 1 1 calc R U . . .
 C5 C 1.0093(6) 0.5586(6) 0.1695(4) 0.0328(12) Uani 1 1 d . . . . .
 C6 C 0.6235(6) 0.2401(6) 0.3496(3) 0.0343(13) Uani 1 1 d . . . . .
 H6 H 0.678504 0.147392 0.365927 0.041 Uiso 1 1 calc R U . . .
 C7 C 0.4483(6) 0.4235(6) 0.3334(4) 0.0388(14) Uani 1 1 d . . . . .
 C8 C 0.6084(6) -0.2457(6) 0.3984(4) 0.0418(15) Uani 1 1 d . . . . .
 H8 H 0.676791 -0.330662 0.414052 0.050 Uiso 1 1 calc R U . . .
 C9 C 0.4550(6) -0.0845(6) 0.3290(4) 0.0389(13) Uani 1 1 d . . . . .
 C10 C 0.1043(6) 0.2363(6) 0.3759(4) 0.0339(12) Uani 1 1 d . . . . .

loop_
  _atom_site_aniso_label
  _atom_site_aniso_U_11
  _atom_site_aniso_U_22
  _atom_site_aniso_U_33
  _atom_site_aniso_U_23
  _atom_site_aniso_U_13
  _atom_site_aniso_U_12
 Zn1 0.0285(4) 0.0198(4) 0.0328(4) 0.0061(3) -0.0027(3) 0.0022(3)
 Zn2 0.0199(4) 0.0206(4) 0.0482(5) 0.0050(3) -0.0035(3) 0.0019(3)
 Zn3 0.0210(4) 0.0220(4) 0.0413(4) 0.0079(3) -0.0061(3) 0.0012(3)
 Zn4 0.0207(4) 0.0200(4) 0.0340(4) 0.0038(3) 0.0001(3) 0.0030(3)
 O1 0.029(2) 0.098(4) 0.049(3) 0.012(3) -0.008(2) 0.003(2)
 O2 0.020(2) 0.118(5) 0.063(3) 0.038(3) -0.009(2) -0.006(3)
 O3 0.037(2) 0.034(2) 0.063(3) -0.007(2) -0.012(2) 0.0001(18)
 O4 0.028(2) 0.053(3) 0.040(2) 0.0100(19) -0.0068(17) 0.0016(18)
 O5 0.028(2) 0.056(3) 0.043(2) 0.007(2) -0.0095(17) -0.0022(19)
 O6 0.032(2) 0.035(2) 0.041(2) 0.0023(17) 0.0026(17) -0.0042(17)
 N1 0.027(2) 0.021(2) 0.034(2) 0.0061(17) -0.0035(18) -0.0010(17)
 N2 0.034(2) 0.020(2) 0.038(2) 0.0024(18) -0.007(2) 0.0025(18)
 N3 0.030(2) 0.024(2) 0.034(2) 0.0041(18) -0.0019(18) 0.0014(18)
 N4 0.080(4) 0.030(3) 0.036(3) 0.004(2) -0.001(3) 0.017(3)
 N5 0.0148(19) 0.021(2) 0.039(2) 0.0046(17) -0.0024(17) 0.0036(16)
 N6 0.022(2) 0.021(2) 0.045(3) 0.0033(19) -0.0022(19) 0.0033(17)
 N7 0.025(2) 0.020(2) 0.040(2) 0.0075(18) 0.0003(19) 0.0034(17)
 N8 0.028(3) 0.031(3) 0.097(5) 0.020(3) 0.016(3) 0.004(2)
 N9 0.023(2) 0.023(2) 0.039(2) 0.0041(18) -0.0047(18) -0.0003(17)
 N10 0.021(2) 0.021(2) 0.040(2) 0.0056(18) -0.0059(18) 0.0018(17)
 N11 0.023(2) 0.023(2) 0.048(3) 0.0112(19) -0.0029(19) 0.0008(18)
 N12 0.038(3) 0.041(3) 0.127(6) 0.038(4) 0.018(4) 0.006(3)
 N13 0.029(2) 0.025(2) 0.050(3) 0.004(2) -0.011(2) 0.0058(19)
 N14 0.024(2) 0.024(2) 0.046(3) 0.005(2) -0.007(2) 0.0044(18)
 N15 0.026(2) 0.027(2) 0.048(3) 0.003(2) -0.005(2) 0.0006(19)
 N16 0.081(5) 0.046(3) 0.072(4) -0.021(3) -0.044(4) 0.030(3)
 C1 0.038(3) 0.025(3) 0.039(3) 0.000(2) -0.003(2) 0.003(2)
 C2 0.033(3) 0.026(3) 0.034(3) 0.003(2) -0.002(2) 0.001(2)
 C3 0.034(3) 0.038(3) 0.052(4) 0.022(3) -0.010(3) -0.003(3)
 C4 0.030(3) 0.022(3) 0.049(3) 0.008(2) -0.007(2) 0.003(2)
 C5 0.025(3) 0.024(3) 0.043(3) 0.005(2) 0.000(2) 0.001(2)
 C6 0.021(3) 0.027(3) 0.044(3) 0.012(2) -0.002(2) 0.003(2)
 C7 0.023(3) 0.029(3) 0.054(4) 0.013(3) -0.004(2) 0.002(2)
 C8 0.036(3) 0.028(3) 0.052(4) 0.002(3) -0.010(3) 0.008(3)
 C9 0.031(3) 0.027(3) 0.052(4) -0.003(3) -0.008(3) 0.006(2)
 C10 0.023(3) 0.028(3) 0.041(3) 0.009(2) -0.006(2) 0.005(2)

_geom_special_details
;
 All esds (except the esd in the dihedral angle between two l.s. planes)
 are estimated using the full covariance matrix.  The cell esds are taken
 into account individually in the estimation of esds in distances, angles
 and torsion angles; correlations between esds in cell parameters are only
 used when they are defined by crystal symmetry.  An approximate (isotropic)
 treatment of cell esds is used for estimating esds involving l.s. planes.
;
loop_
  _geom_bond_atom_site_label_1
  _geom_bond_atom_site_label_2
  _geom_bond_distance
  _geom_bond_site_symmetry_2
  _geom_bond_publ_flag
 Zn1 O1 1.925(5) . ?
 Zn1 N1 1.990(4) . ?
 Zn1 N2 2.008(5) 2_575 ?
 Zn1 N7 1.999(4) 1_455 ?
 Zn2 O2 1.918(5) . ?
 Zn2 N6 2.014(5) . ?
 Zn2 N10 1.993(4) . ?
 Zn2 N15 1.996(5) 1_565 ?
 Zn3 O4 1.934(4) . ?
 Zn3 N11 1.994(5) . ?
 Zn3 N13 2.012(5) 2_656 ?
 Zn3 N14 1.999(5) . ?
 Zn4 O5 1.952(4) . ?
 Zn4 N3 2.003(5) 1_545 ?
 Zn4 N5 2.005(4) 1_455 ?
 Zn4 N9 2.023(4) 1_455 ?
 O1 C3 1.285(8) . ?
 O2 C3 1.305(8) . ?
 O3 C3 1.235(8) . ?
 O4 C10 1.286(7) . ?
 O5 C10 1.307(7) . ?
 O6 C10 1.238(7) . ?
 N1 N2 1.396(6) . ?
 N1 C2 1.317(7) . ?
 N2 C1 1.304(7) . ?
 N3 C1 1.343(7) . ?
 N3 C2 1.348(7) . ?
 N4 H4A 0.8628 . ?
 N4 H4B 0.8619 . ?
 N4 C2 1.363(7) . ?
 N5 N6 1.383(6) . ?
 N5 C5 1.320(7) . ?
 N6 C4 1.309(7) . ?
 N7 C4 1.335(7) . ?
 N7 C5 1.361(7) . ?
 N8 H8A 0.8600 . ?
 N8 H8B 0.8600 . ?
 N8 C5 1.348(7) . ?
 N9 N10 1.374(6) . ?
 N9 C6 1.301(7) . ?
 N10 C7 1.334(7) . ?
 N11 C6 1.348(7) . ?
 N11 C7 1.353(7) . ?
 N12 H12A 0.8681 . ?
 N12 H12B 0.8670 . ?
 N12 C7 1.361(8) . ?
 N13 N14 1.383(6) . ?
 N13 C8 1.305(8) . ?
 N14 C9 1.328(8) . ?
 N15 C8 1.345(8) . ?
 N15 C9 1.344(7) . ?
 N16 H16A 0.8658 . ?
 N16 H16B 0.8666 . ?
 N16 C9 1.366(8) . ?
 C1 H1 0.9300 . ?
 C4 H4 0.9300 . ?
 C6 H6 0.9300 . ?
 C8 H8 0.9300 . ?

loop_
  _geom_angle_atom_site_label_1
  _geom_angle_atom_site_label_2
  _geom_angle_atom_site_label_3
  _geom_angle
  _geom_angle_site_symmetry_1
  _geom_angle_site_symmetry_3
  _geom_angle_publ_flag
 O1 Zn1 N1 118.9(2) . . ?
 O1 Zn1 N2 99.3(2) . 2_575 ?
 O1 Zn1 N7 113.5(2) . 1_455 ?
 N1 Zn1 N2 109.20(17) . 2_575 ?
 N1 Zn1 N7 104.46(18) . 1_455 ?
 N7 Zn1 N2 111.6(2) 1_455 2_575 ?
 O2 Zn2 N6 101.1(2) . . ?
 O2 Zn2 N10 112.8(2) . . ?
 O2 Zn2 N15 122.2(2) . 1_565 ?
 N10 Zn2 N6 109.22(17) . . ?
 N10 Zn2 N15 105.18(19) . 1_565 ?
 N15 Zn2 N6 105.7(2) 1_565 . ?
 O4 Zn3 N11 123.10(18) . . ?
 O4 Zn3 N13 102.76(19) . 2_656 ?
 O4 Zn3 N14 113.8(2) . . ?
 N11 Zn3 N13 106.0(2) . 2_656 ?
 N11 Zn3 N14 102.4(2) . . ?
 N14 Zn3 N13 107.98(18) . 2_656 ?
 O5 Zn4 N3 119.34(18) . 1_545 ?
 O5 Zn4 N5 117.91(19) . 1_455 ?
 O5 Zn4 N9 97.32(18) . 1_455 ?
 N3 Zn4 N5 104.64(18) 1_545 1_455 ?
 N3 Zn4 N9 108.02(19) 1_545 1_455 ?
 N5 Zn4 N9 108.78(17) 1_455 1_455 ?
 C3 O1 Zn1 116.4(4) . . ?
 C3 O2 Zn2 115.7(4) . . ?
 C10 O4 Zn3 115.2(4) . . ?
 C10 O5 Zn4 111.8(4) . . ?
 N2 N1 Zn1 123.7(3) . . ?
 C2 N1 Zn1 130.9(4) . . ?
 C2 N1 N2 105.4(4) . . ?
 N1 N2 Zn1 126.7(3) . 2_575 ?
 C1 N2 Zn1 126.3(4) . 2_575 ?
 C1 N2 N1 105.8(4) . . ?
 C1 N3 Zn4 122.1(4) . 1_565 ?
 C1 N3 C2 102.7(4) . . ?
 C2 N3 Zn4 135.0(4) . 1_565 ?
 H4A N4 H4B 109.1 . . ?
 C2 N4 H4A 109.4 . . ?
 C2 N4 H4B 107.8 . . ?
 N6 N5 Zn4 123.2(3) . 1_655 ?
 C5 N5 Zn4 130.6(3) . 1_655 ?
 C5 N5 N6 105.9(4) . . ?
 N5 N6 Zn2 127.5(3) . . ?
 C4 N6 Zn2 125.4(4) . . ?
 C4 N6 N5 106.3(4) . . ?
 C4 N7 Zn1 122.8(3) . 1_655 ?
 C4 N7 C5 103.1(4) . . ?
 C5 N7 Zn1 134.0(4) . 1_655 ?
 H8A N8 H8B 120.0 . . ?
 C5 N8 H8A 120.0 . . ?
 C5 N8 H8B 120.0 . . ?
 N10 N9 Zn4 127.7(3) . 1_655 ?
 C6 N9 Zn4 125.4(3) . 1_655 ?
 C6 N9 N10 106.8(4) . . ?
 N9 N10 Zn2 123.5(3) . . ?
 C7 N10 Zn2 130.2(4) . . ?
 C7 N10 N9 106.3(4) . . ?
 C6 N11 Zn3 122.2(3) . . ?
 C6 N11 C7 103.7(4) . . ?
 C7 N11 Zn3 134.1(4) . . ?
 H12A N12 H12B 108.3 . . ?
 C7 N12 H12A 111.3 . . ?
 C7 N12 H12B 109.6 . . ?
 N14 N13 Zn3 127.3(4) . 2_656 ?
 C8 N13 Zn3 126.7(4) . 2_656 ?
 C8 N13 N14 105.6(5) . . ?
 N13 N14 Zn3 123.7(4) . . ?
 C9 N14 Zn3 129.7(4) . . ?
 C9 N14 N13 106.1(4) . . ?
 C8 N15 Zn2 123.9(4) . 1_545 ?
 C9 N15 Zn2 133.3(4) . 1_545 ?
 C9 N15 C8 102.9(5) . . ?
 H16A N16 H16B 108.8 . . ?
 C9 N16 H16A 109.7 . . ?
 C9 N16 H16B 109.3 . . ?
 N2 C1 N3 113.3(5) . . ?
 N2 C1 H1 123.3 . . ?
 N3 C1 H1 123.3 . . ?
 N1 C2 N3 112.7(5) . . ?
 N1 C2 N4 123.4(5) . . ?
 N3 C2 N4 123.9(5) . . ?
 O1 C3 O2 117.0(6) . . ?
 O3 C3 O1 121.7(6) . . ?
 O3 C3 O2 121.3(6) . . ?
 N6 C4 N7 112.9(4) . . ?
 N6 C4 H4 123.5 . . ?
 N7 C4 H4 123.5 . . ?
 N5 C5 N7 111.8(5) . . ?
 N5 C5 N8 124.2(5) . . ?
 N8 C5 N7 124.1(5) . . ?
 N9 C6 N11 112.4(4) . . ?
 N9 C6 H6 123.8 . . ?
 N11 C6 H6 123.8 . . ?
 N10 C7 N11 110.9(5) . . ?
 N10 C7 N12 125.9(5) . . ?
 N11 C7 N12 123.2(5) . . ?
 N13 C8 N15 113.5(5) . . ?
 N13 C8 H8 123.3 . . ?
 N15 C8 H8 123.3 . . ?
 N14 C9 N15 111.9(5) . . ?
 N14 C9 N16 124.5(5) . . ?
 N15 C9 N16 123.5(6) . . ?
 O4 C10 O5 116.4(5) . . ?
 O6 C10 O4 122.2(5) . . ?
 O6 C10 O5 121.4(5) . . ?

loop_
  _geom_torsion_atom_site_label_1
  _geom_torsion_atom_site_label_2
  _geom_torsion_atom_site_label_3
  _geom_torsion_atom_site_label_4
  _geom_torsion
  _geom_torsion_site_symmetry_1
  _geom_torsion_site_symmetry_2
  _geom_torsion_site_symmetry_3
  _geom_torsion_site_symmetry_4
  _geom_torsion_publ_flag
 Zn1 O1 C3 O2 -169.3(5) . . . . ?
 Zn1 O1 C3 O3 11.1(9) . . . . ?
 Zn1 N1 N2 Zn1 8.5(6) . . . 2_575 ?
 Zn1 N1 N2 C1 176.5(4) . . . . ?
 Zn1 N1 C2 N3 -176.3(4) . . . . ?
 Zn1 N1 C2 N4 3.2(9) . . . . ?
 Zn1 N2 C1 N3 169.1(4) 2_575 . . . ?
 Zn1 N7 C4 N6 -176.6(4) 1_655 . . . ?
 Zn1 N7 C5 N5 176.4(4) 1_655 . . . ?
 Zn1 N7 C5 N8 -5.5(10) 1_655 . . . ?
 Zn2 O2 C3 O1 -170.2(5) . . . . ?
 Zn2 O2 C3 O3 9.4(9) . . . . ?
 Zn2 N6 C4 N7 -171.5(4) . . . . ?
 Zn2 N10 C7 N11 -176.8(4) . . . . ?
 Zn2 N10 C7 N12 3.2(11) . . . . ?
 Zn2 N15 C8 N13 179.0(4) 1_545 . . . ?
 Zn2 N15 C9 N14 -179.7(4) 1_545 . . . ?
 Zn2 N15 C9 N16 -1.6(10) 1_545 . . . ?
 Zn3 O4 C10 O5 177.7(4) . . . . ?
 Zn3 O4 C10 O6 -1.5(8) . . . . ?
 Zn3 N11 C6 N9 -178.2(4) . . . . ?
 Zn3 N11 C7 N10 177.3(4) . . . . ?
 Zn3 N11 C7 N12 -2.8(11) . . . . ?
 Zn3 N13 N14 Zn3 12.8(7) 2_656 . . . ?
 Zn3 N13 N14 C9 -174.6(4) 2_656 . . . ?
 Zn3 N13 C8 N15 174.0(4) 2_656 . . . ?
 Zn3 N14 C9 N15 173.5(4) . . . . ?
 Zn3 N14 C9 N16 -4.6(10) . . . . ?
 Zn4 O5 C10 O4 178.5(4) . . . . ?
 Zn4 O5 C10 O6 -2.2(7) . . . . ?
 Zn4 N3 C1 N2 174.5(4) 1_565 . . . ?
 Zn4 N3 C2 N1 -174.4(4) 1_565 . . . ?
 Zn4 N3 C2 N4 6.1(10) 1_565 . . . ?
 Zn4 N5 N6 Zn2 -4.2(6) 1_655 . . . ?
 Zn4 N5 N6 C4 -174.4(4) 1_655 . . . ?
 Zn4 N5 C5 N7 174.8(4) 1_655 . . . ?
 Zn4 N5 C5 N8 -3.4(9) 1_655 . . . ?
 Zn4 N9 N10 Zn2 1.0(6) 1_655 . . . ?
 Zn4 N9 N10 C7 -176.3(4) 1_655 . . . ?
 Zn4 N9 C6 N11 176.6(4) 1_655 . . . ?
 N1 N2 C1 N3 1.0(7) . . . . ?
 N2 N1 C2 N3 1.4(6) . . . . ?
 N2 N1 C2 N4 -179.1(6) . . . . ?
 N5 N6 C4 N7 -1.0(7) . . . . ?
 N6 N5 C5 N7 0.9(6) . . . . ?
 N6 N5 C5 N8 -177.3(6) . . . . ?
 N9 N10 C7 N11 0.4(7) . . . . ?
 N9 N10 C7 N12 -179.6(7) . . . . ?
 N10 N9 C6 N11 0.8(7) . . . . ?
 N13 N14 C9 N15 1.5(7) . . . . ?
 N13 N14 C9 N16 -176.6(7) . . . . ?
 N14 N13 C8 N15 0.6(7) . . . . ?
 C1 N3 C2 N1 -0.9(6) . . . . ?
 C1 N3 C2 N4 179.7(6) . . . . ?
 C2 N1 N2 Zn1 -169.5(4) . . . 2_575 ?
 C2 N1 N2 C1 -1.4(6) . . . . ?
 C2 N3 C1 N2 -0.1(7) . . . . ?
 C4 N7 C5 N5 -1.5(7) . . . . ?
 C4 N7 C5 N8 176.7(6) . . . . ?
 C5 N5 N6 Zn2 170.2(4) . . . . ?
 C5 N5 N6 C4 0.1(6) . . . . ?
 C5 N7 C4 N6 1.5(7) . . . . ?
 C6 N9 N10 Zn2 176.7(4) . . . . ?
 C6 N9 N10 C7 -0.7(6) . . . . ?
 C6 N11 C7 N10 0.1(7) . . . . ?
 C6 N11 C7 N12 -179.9(7) . . . . ?
 C7 N11 C6 N9 -0.5(7) . . . . ?
 C8 N13 N14 Zn3 -173.8(4) . . . . ?
 C8 N13 N14 C9 -1.3(6) . . . . ?
 C8 N15 C9 N14 -1.1(7) . . . . ?
 C8 N15 C9 N16 177.0(7) . . . . ?
 C9 N15 C8 N13 0.3(7) . . . . ?

_smtbx_masks_special_details       ?
loop_
  _smtbx_masks_void_nr
  _smtbx_masks_void_average_x
  _smtbx_masks_void_average_y
  _smtbx_masks_void_average_z
  _smtbx_masks_void_volume
  _smtbx_masks_void_count_electrons
  _smtbx_masks_void_content
 1 -0.339 -0.342 0.500 214.4 34.7 ?
 2 0.361 -0.137 0.000 294.4 66.6 ?

_smtbx_masks_void_probe_radius     1.2
_smtbx_masks_void_truncation_radius  1.2
_shelx_res_file
;
TITL b_a.res in P-1
    b_sq.res
    created by SHELXL-2018/3 at 13:22:36 on 07-Dec-2021
REM Old TITL B in P-1
REM SHELXT solution in P-1
REM R1 0.174, Rweak 0.005, Alpha 0.057, Orientation as input
REM Formula found by SHELXT: C21 N8 O6 Zn4
CELL 1.54184 9.6217 9.6316 16.3408 81.355 86.938 76.093
ZERR 2 0.0002 0.0002 0.0004 0.002 0.002 0.002
LATT 1
SFAC C H N O Zn
UNIT 20 24 32 12 8

L.S. 10 0 63
PLAN  8
CONF
MORE -1
BOND $H
ABIN
fmap 2 53
acta
OMIT -3 134
REM <olex2.extras>
REM <HklSrc "%.\\b_sq.hkl">
REM </olex2.extras>

WGHT    0.077300    7.833600
FVAR       0.45399
ZN1   5    0.083339    0.831052    0.067508    11.00000    0.02851    0.01981 =
         0.03275    0.00606   -0.00270    0.00215
ZN2   5    0.582338    0.654864    0.238025    11.00000    0.01988    0.02064 =
         0.04817    0.00505   -0.00351    0.00191
ZN3   5    0.376042    0.152789    0.437048    11.00000    0.02104    0.02204 =
         0.04134    0.00786   -0.00609    0.00119
ZN4   5   -0.119430    0.327474    0.270274    11.00000    0.02069    0.01998 =
         0.03400    0.00382    0.00007    0.00298
O1    4    0.287171    0.752589    0.066305    11.00000    0.02855    0.09848 =
         0.04924    0.01247   -0.00797    0.00325
O2    4    0.490743    0.707088    0.132763    11.00000    0.01952    0.11807 =
         0.06280    0.03828   -0.00929   -0.00593
O3    4    0.283619    0.751066    0.201249    11.00000    0.03749    0.03359 =
         0.06261   -0.00686   -0.01170    0.00014
O4    4    0.169291    0.194808    0.445160    11.00000    0.02807    0.05269 =
         0.04043    0.01003   -0.00677    0.00157
O5    4   -0.035354    0.260662    0.379431    11.00000    0.02759    0.05577 =
         0.04305    0.00728   -0.00950   -0.00218
O6    4    0.169663    0.251165    0.308985    11.00000    0.03187    0.03470 =
         0.04095    0.00226    0.00256   -0.00421
N1    3    0.006898    1.021250    0.106643    11.00000    0.02695    0.02122 =
         0.03355    0.00613   -0.00347   -0.00104
N2    3   -0.046765    1.149233    0.053992    11.00000    0.03440    0.02011 =
         0.03757    0.00243   -0.00720    0.00247
N3    3   -0.073962    1.197191    0.182883    11.00000    0.02990    0.02375 =
         0.03357    0.00410   -0.00192    0.00140
N4    3    0.031283    0.960396    0.251395    11.00000    0.08011    0.02987 =
         0.03623    0.00450   -0.00133    0.01730
AFIX   7
H4A   2   -0.033937    0.975196    0.289535    11.00000   -1.20000
H4B   2    0.040493    0.874735    0.238995    11.00000   -1.20000
AFIX   0
N5    3    0.900782    0.520553    0.212249    11.00000    0.01484    0.02148 =
         0.03902    0.00459   -0.00236    0.00360
N6    3    0.788605    0.641941    0.203543    11.00000    0.02173    0.02117 =
         0.04483    0.00331   -0.00223    0.00331
N7    3    0.974373    0.699422    0.134167    11.00000    0.02498    0.02034 =
         0.04044    0.00751    0.00033    0.00342
N8    3    1.137791    0.467902    0.159819    11.00000    0.02823    0.03130 =
         0.09661    0.02009    0.01646    0.00428
AFIX  93
H8A   2    1.152928    0.379066    0.182300    11.00000   -1.20000
H8B   2    1.204617    0.498895    0.131185    11.00000   -1.20000
AFIX   0
N9    3    0.673595    0.342641    0.306220    11.00000    0.02275    0.02303 =
         0.03929    0.00409   -0.00469   -0.00030
N10   3    0.561875    0.462902    0.295514    11.00000    0.02124    0.02089 =
         0.04003    0.00562   -0.00590    0.00176
N11   3    0.483088    0.283291    0.368262    11.00000    0.02295    0.02291 =
         0.04771    0.01119   -0.00288    0.00083
N12   3    0.314143    0.509586    0.337607    11.00000    0.03775    0.04136 =
         0.12680    0.03824    0.01791    0.00613
AFIX   7
H12A  2    0.267788    0.481255    0.381516    11.00000   -1.20000
H12B  2    0.319664    0.597583    0.339477    11.00000   -1.20000
AFIX   0
N13   3    0.567095   -0.144466    0.445297    11.00000    0.02887    0.02543 =
         0.04950    0.00351   -0.01130    0.00582
N14   3    0.464623   -0.038543    0.400724    11.00000    0.02429    0.02360 =
         0.04610    0.00518   -0.00714    0.00438
N15   3    0.542266   -0.215244    0.325097    11.00000    0.02649    0.02656 =
         0.04831    0.00324   -0.00517    0.00062
N16   3    0.370183   -0.007194    0.265405    11.00000    0.08100    0.04552 =
         0.07190   -0.02142   -0.04391    0.02963
AFIX   7
H16A  2    0.342240   -0.065714    0.238136    11.00000   -1.20000
H16B  2    0.295544    0.048448    0.285295    11.00000   -1.20000
AFIX   0
C1    1   -0.093581    1.247693    0.102115    11.00000    0.03754    0.02548 =
         0.03924   -0.00038   -0.00268    0.00341
AFIX  43
H1    2   -0.136316    1.343393    0.082440    11.00000   -1.20000
AFIX   0
C2    1   -0.010185    1.056497    0.181994    11.00000    0.03299    0.02640 =
         0.03431    0.00289   -0.00196    0.00082
C3    1    0.351055    0.737769    0.135285    11.00000    0.03361    0.03766 =
         0.05230    0.02179   -0.01031   -0.00311
C4    1    0.837142    0.743144    0.156554    11.00000    0.03047    0.02186 =
         0.04885    0.00805   -0.00691    0.00297
AFIX  43
H4    2    0.781823    0.835794    0.140452    11.00000   -1.20000
AFIX   0
C5    1    1.009300    0.558583    0.169467    11.00000    0.02477    0.02362 =
         0.04329    0.00549    0.00014    0.00118
C6    1    0.623532    0.240117    0.349606    11.00000    0.02120    0.02747 =
         0.04416    0.01248   -0.00186    0.00337
AFIX  43
H6    2    0.678504    0.147392    0.365927    11.00000   -1.20000
AFIX   0
C7    1    0.448261    0.423473    0.333398    11.00000    0.02299    0.02929 =
         0.05411    0.01301   -0.00436    0.00245
C8    1    0.608350   -0.245701    0.398371    11.00000    0.03588    0.02813 =
         0.05175    0.00231   -0.01011    0.00801
AFIX  43
H8    2    0.676791   -0.330662    0.414052    11.00000   -1.20000
AFIX   0
C9    1    0.454963   -0.084492    0.329027    11.00000    0.03102    0.02714 =
         0.05207   -0.00316   -0.00777    0.00579
C10   1    0.104305    0.236329    0.375856    11.00000    0.02297    0.02845 =
         0.04074    0.00888   -0.00573    0.00501
HKLF 4


REM  b_a.res in P-1
REM wR2 = 0.1668, GooF = S = 1.073, Restrained GooF = 1.073 for all data
REM R1 = 0.0623 for 4762 Fo > 4sig(Fo) and 0.0645 for all 5103 data
REM 328 parameters refined using 0 restraints

END

WGHT      0.0773      7.8336

REM Highest difference peak  2.124,  deepest hole -0.771,  1-sigma level  0.137
Q1    1  -0.0813  0.3720  0.2955  11.00000  0.05    2.12
Q2    1   0.4232  0.2024  0.4588  11.00000  0.05    1.67
Q3    1   0.1196  0.8778  0.0945  11.00000  0.05    1.40
Q4    1   0.6037  0.6390  0.1960  11.00000  0.05    1.18
Q5    1   0.6348  0.7204  0.2437  11.00000  0.05    1.16
Q6    1   0.4168  0.1399  0.3950  11.00000  0.05    1.15
Q7    1   0.1732  0.8602  0.0401  11.00000  0.05    0.89
Q8    1  -0.1380  0.9621  0.3848  11.00000  0.05    0.81
;
_shelx_res_checksum                51300
_shelx_hkl_file
;
   0   0  -2 1294.18   39.72
   0   0  -2 1275.07   39.66
   0   0  -3    4.05    0.80
   0   0  -3    5.32    0.73
   0   0   3    3.77    0.34
   0   0  -4    5.06    0.94
   0   0  -4    6.27    0.93
   0   0   4    6.16    0.40
   0   0  -5   12.27    1.43
   0   0  -5   15.38    1.43
   0   0  -6 2297.68   74.47
   0   0   6 2457.82   74.45
   0   0  -6 2382.80   74.39
   0   0  -7   32.77    2.57
   0   0  -7   32.90    2.50
   0   0  -8  475.16   17.15
   0   0  -9   22.36    2.37
   0   0 -10  540.81   18.00
   0   0 -10  492.08   17.69
   0   0 -10  521.22   17.80
   0   0 -11   20.22    2.05
   0   0 -11   26.02    2.19
   0   0 -11   20.83    2.02
   0   0 -12   62.33    3.82
   0   0 -12   54.14    3.52
   0   0 -12   52.40    3.47
   0   0 -13    1.32    1.11
   0   0 -13    1.39    0.99
   0   0 -13    1.13    1.08
   0   0 -14   97.20    5.16
   0   0 -14   88.77    4.75
   0   0 -15   26.75    2.56
   0   0  15   26.71    2.58
   0   0 -15   23.14    2.28
   0   0 -16  223.43    9.20
   0   0  16  239.37    9.46
   0   0 -17    8.24    1.38
   0   0  17    9.56    1.58
   0   0 -18   36.92    2.39
   0   0  18   52.61    3.00
   0   0  19    1.64    0.71
   0   1 -19    2.44    0.88
   0   1 -18  111.84    5.05
   0   1 -18  128.25    5.74
   0   1 -17   34.63    3.03
   0   1 -17   33.24    2.66
   0  -1  17   40.29    2.80
   0   1 -16   52.80    3.62
   0   1 -16   49.00    3.91
   0  -1  16   48.90    3.49
   0   1 -15    5.38    1.82
   0   1 -15    5.41    1.52
   0  -1  15    6.26    1.55
   0   1 -15    4.52    1.21
   0   1 -15    4.34    1.22
   0   1 -14   28.62    2.83
   0   1 -14   28.73    3.01
   0   1 -14   17.07    2.09
   0  -1  14   24.14    2.51
   0   1 -14   20.83    2.18
   0   1 -13   47.80    3.72
   0   1 -13   45.17    3.52
   0  -1  13   48.41    3.43
   0   1 -13   43.41    3.28
   0   1 -13   44.31    3.17
   0   1 -12 1885.08   58.81
   0   1 -12 1858.88   58.72
   0  -1  12 1878.84   58.24
   0   1 -12 1705.61   58.03
   0   1 -12 1803.81   57.96
   0   1 -11  242.10    9.96
   0   1 -11  252.58    9.99
   0   1 -11  240.92    9.68
   0   1 -11  237.79    9.47
   0   1 -10  350.07   12.99
   0   1 -10  341.40   13.00
   0   1 -10  338.32   12.72
   0   1 -10  361.00   12.68
   0  -1   9    3.25    1.17
   0   1  -9    5.83    1.21
   0   1  -9    4.99    1.14
   0  -1   8  113.57    5.07
   0   1  -8  115.18    5.37
   0  -1   7  196.25    7.65
   0   1  -7  194.10    7.97
   0  -1   6 4083.52  121.96
   0   1  -6 4298.15  122.43
   0  -1   5   50.92    3.04
   0  -1   5   56.38    2.96
   0  -1   5   53.60    2.47
   0   1  -5   57.45    3.20
   0  -1   4  389.99   13.27
   0  -1   3   52.72    2.52
   0  -1   3   52.67    2.59
   0  -1   2  235.24    7.90
   0   1  -1    2.68    0.49
   0  -1   1    1.82    0.44
   0   1   1   35.47    1.44
   0  -1  -1   36.09    1.47
   0   1   3    7.45    0.85
   0   1   3    8.38    0.81
   0  -1  -4  801.66   25.54
   0  -1  -5  174.34    6.65
   0  -1  -6   16.83    1.87
   0   1   6   16.05    1.69
   0  -1  -6   19.65    1.77
   0  -1  -7    1.92    1.01
   0   1   7    3.29    1.02
   0  -1  -7    1.89    0.87
   0  -1  -8 2102.68   64.80
   0   1   8 2010.86   64.20
   0  -1  -8 1979.19   64.24
   0  -1  -9   21.16    2.37
   0  -1 -10   33.37    2.45
   0  -1 -11   31.87    2.44
   0  -1 -11   29.52    2.34
   0  -1 -11   29.91    2.45
   0  -1 -12  984.62   31.67
   0  -1 -12  959.44   31.05
   0  -1 -12  971.86   31.27
   0  -1 -13    4.02    1.46
   0  -1 -13    3.91    1.13
   0  -1 -13    4.22    1.20
   0  -1 -13    4.62    1.29
   0  -1 -14    3.87    1.19
   0  -1 -14    4.56    1.64
   0  -1 -14    4.47    1.40
   0  -1 -15   24.36    2.77
   0  -1 -15   21.26    2.20
   0  -1 -15   23.46    2.34
   0  -1 -16   60.41    3.71
   0  -1 -16   78.02    4.84
   0   1  16   71.64    4.32
   0  -1 -16   60.74    3.78
   0  -1 -17   44.87    3.47
   0   1  17   37.51    2.89
   0  -1 -18  207.03    8.65
   0   1  18  197.69    8.11
   0  -1 -19    9.17    1.44
   0   1  19    9.88    1.23
   0  -1 -20    1.43    0.76
   0   2 -19    5.16    0.87
   0   2 -18    2.31    0.91
   0   2 -18    2.41    1.01
   0  -2  18    3.29    0.81
   0   2 -17   36.63    2.85
   0   2 -17   33.52    2.64
   0   2 -16  427.44   14.85
   0   2 -16  432.40   15.01
   0  -2  16  418.57   14.33
   0   2 -15  164.30    7.72
   0   2 -15  166.70    7.89
   0   2 -15  146.50    6.93
   0  -2  15  169.13    7.41
   0   2 -14   57.48    4.21
   0   2 -14   54.12    4.02
   0   2 -14   44.07    3.38
   0  -2  14   64.39    3.94
   0   2 -14   48.86    3.29
   0   2 -13   66.23    4.43
   0   2 -13   65.15    4.46
   0   2 -13   59.20    3.97
   0  -2  13   63.79    4.06
   0   2 -13   60.78    3.75
   0   2 -12  164.47    7.74
   0   2 -12  163.84    7.79
   0   2 -12  153.23    7.26
   0  -2  12  175.01    7.43
   0   2 -12  146.76    6.81
   0   2 -12  154.20    6.97
   0   2 -11   74.96    4.51
   0   2 -11   78.06    4.61
   0   2 -11   70.24    3.98
   0  -2  11   66.37    4.04
   0   2 -11   73.18    4.27
   0   2 -11   69.43    3.98
   0   2 -10 2152.83   68.73
   0   2 -10 2195.03   68.82
   0   2 -10 2102.86   68.14
   0   2 -10 2173.28   68.55
   0  -2  10 2239.65   68.38
   0   2 -10 2141.36   68.15
   0   2  -9  149.47    6.68
   0   2  -9  151.28    6.60
   0  -2   9  147.17    7.21
   0  -2   9  150.31    6.33
   0   2  -9  140.96    6.25
   0   2  -9  149.92    6.52
   0   2  -9  145.95    6.21
   0  -2   8   40.65    3.12
   0   2  -8   42.98    2.88
   0   2  -8   45.14    2.85
   0  -2   8   38.86    2.41
   0  -2   7   66.72    3.93
   0  -2   7   71.93    4.24
   0  -2   7   66.29    3.42
   0  -2   6  936.92   30.73
   0  -2   6  962.96   31.07
   0  -2   6  921.77   30.24
   0  -2   5  155.82    6.57
   0  -2   5  150.65    6.34
   0  -2   4 2548.23   80.99
   0   2  -4 2684.10   81.41
   0   2  -3    6.25    1.13
   0   2  -2  489.45   16.15
   0   2  -1    1.95    0.77
   0   2   0 3099.87   95.46
   0  -2  -1   52.13    2.29
   0  -2  -2  159.42    5.60
   0   2   2  154.20    5.52
   0   2   3   81.65    3.33
   0  -2  -3   80.34    3.38
   0   2   5    0.93    0.69
   0   2   6   81.27    3.68
   0  -2  -6   62.30    2.40
   0   2   6   80.41    3.55
   0  -2  -6   62.75    2.42
   0   2   7    7.29    1.26
   0   2   7    8.54    1.26
   0  -2  -8  383.97   14.50
   0   2   8  347.77   13.58
   0   2   8  387.78   13.67
   0  -2  -9    8.16    1.26
   0   2   9    7.97    1.41
   0  -2  -9    8.49    1.69
   0   2   9    8.06    1.39
   0   2  10  166.41    8.42
   0  -2 -10  215.85    8.10
   0  -2 -11    7.36    1.28
   0  -2 -12    4.01    1.30
   0  -2 -12    3.62    1.07
   0  -2 -13   38.29    3.21
   0  -2 -13   39.04    3.07
   0  -2 -14  488.28   17.54
   0  -2 -14  443.05   16.87
   0  -2 -15    8.01    1.83
   0  -2 -15    6.70    1.49
   0  -2 -16    5.19    1.68
   0  -2 -16    4.57    1.34
   0  -2 -17    3.28    1.45
   0  -2 -17    4.41    1.12
   0  -2 -18    3.50    1.31
   0   2  18    3.02    1.12
   0  -2 -19   23.30    2.03
   0   2  19   22.15    1.82
   0  -2 -20  100.16    4.02
   0   2  20   88.40    3.70
   0   3 -18   16.47    1.42
   0   3 -18   18.48    1.47
   0   3 -17    5.36    1.21
   0   3 -17    5.23    1.27
   0  -3  17    3.59    0.97
   0   3 -16   74.40    4.32
   0   3 -16   74.95    4.40
   0   3 -15   30.16    2.87
   0   3 -15   26.56    2.64
   0   3 -15   26.07    2.34
   0   3 -14  383.29   14.22
   0   3 -14  399.80   14.48
   0   3 -13  143.25    7.05
   0   3 -13  148.89    7.28
   0  -3  13  132.81    6.55
   0   3 -13  129.23    6.57
   0   3 -13  125.66    6.22
   0   3 -12   12.78    2.08
   0   3 -12    9.94    2.08
   0  -3  12    9.98    1.77
   0   3 -12   12.02    1.87
   0   3 -12    8.58    1.79
   0   3 -11   44.00    3.45
   0   3 -11   42.98    3.55
   0   3 -11   45.59    3.40
   0  -3  11   44.16    3.23
   0   3 -11   42.36    3.21
   0   3 -10  180.02    7.95
   0   3 -10  174.44    7.74
   0   3 -10  171.42    7.82
   0  -3  10  185.59    7.71
   0   3 -10  171.04    7.40
   0   3  -9  149.61    6.63
   0   3  -9  137.23    6.44
   0   3  -9  146.40    6.62
   0  -3   9  142.85    6.34
   0   3  -9  138.40    6.19
   0   3  -8 4107.24  132.95
   0  -3   8 4306.38  132.72
   0   3  -8 4366.43  133.16
   0   3  -8 4466.77  133.26
   0   3  -8 4246.90  132.64
   0   3  -7  601.84   20.64
   0  -3   7  626.70   21.42
   0  -3   7  666.64   22.01
   0  -3   7  590.82   20.20
   0   3  -7  589.39   20.53
   0   3  -7  598.38   20.59
   0  -3   7  612.35   21.01
   0  -3   6  855.25   28.96
   0  -3   6  845.91   28.62
   0   3  -6  876.36   29.31
   0  -3   6  848.04   28.50
   0  -3   5   49.69    3.19
   0   3  -5   52.74    3.49
   0  -3   4  824.30   27.28
   0   3  -4  829.99   27.63
   0   3  -3  434.52   14.80
   0  -3   3  407.92   14.63
   0   3  -3  421.84   14.82
   0   3  -2 1817.12   57.20
   0   3  -1    6.36    1.11
   0  -3   0   10.77    1.22
   0   3   0    7.83    1.30
   0   3   1   91.84    4.34
   0  -3  -1   97.97    4.04
   0  -3  -3   18.27    1.45
   0   3   3   17.69    1.36
   0   3   4  738.84   23.80
   0   3   5   14.15    1.33
   0   3   6   17.93    1.58
   0   3   6   16.69    1.52
   0   3   7   21.80    1.84
   0  -3  -7   17.05    1.19
   0   3   7   21.09    1.77
   0   3   8 2628.43   82.10
   0   3   8 2604.00   81.93
   0  -3  -9    0.50    0.70
   0  -3  -9    2.62    0.93
   0   3   9    0.52    0.65
   0   3   9    1.18    0.69
   0   3   9    1.98    0.80
   0  -3 -10   18.84    1.92
   0   3  10   16.03    1.70
   0  -3 -10   20.01    1.85
   0   3  11    1.49    0.83
   0   3  12   25.35    2.13
   0   3  13    6.73    1.20
   0  -3 -13   10.38    1.80
   0  -3 -14   86.41    5.13
   0  -3 -14   82.59    4.93
   0  -3 -15    0.66    1.14
   0  -3 -15    0.45    1.00
   0  -3 -16  157.94    7.25
   0  -3 -16  133.62    6.59
   0  -3 -17    1.77    1.27
   0  -3 -17    0.99    0.93
   0  -3 -18   47.37    3.03
   0  -3 -18   33.05    2.23
   0  -3 -19    4.25    1.03
   0   3  19    4.00    0.92
   0   3  20    0.02    0.41
   0   4 -17    4.00    1.02
   0   4 -17    4.08    0.78
   0  -4  17    2.25    0.57
   0   4 -16    4.07    0.96
   0   4 -16    2.00    1.13
   0  -4  16    1.35    0.74
   0   4 -15   50.08    3.32
   0   4 -15   53.75    3.67
   0  -4  15   48.14    3.07
   0   4 -14  219.67    9.30
   0  -4  14  222.32    9.10
   0   4 -13    9.09    1.78
   0   4 -13    9.02    1.67
   0   4 -13    9.01    1.79
   0   4 -12   16.17    2.17
   0   4 -12   13.54    1.71
   0   4 -12   16.04    2.20
   0   4 -12   14.24    2.15
   0   4 -11    1.31    1.17
   0   4 -11    0.74    0.86
   0   4 -11    1.60    1.26
   0   4 -11    1.49    1.29
   0   4 -10  193.73    9.14
   0   4 -10  197.66    8.73
   0   4 -10  220.26    9.15
   0   4 -10  212.54    9.16
   0   4 -10  191.59    8.29
   0   4  -9  287.36   11.20
   0   4  -9  296.55   11.74
   0   4  -9  287.67   11.49
   0   4  -9  280.12   11.47
   0   4  -9  283.62   10.90
   0   4  -8  599.41   20.98
   0   4  -8  616.01   21.54
   0   4  -8  559.10   20.71
   0   4  -8  668.51   21.68
   0   4  -8  649.53   21.67
   0   4  -7    2.24    1.01
   0   4  -7    1.89    0.84
   0   4  -7    1.52    0.80
   0   4  -7    0.78    1.01
   0   4  -7    1.92    1.05
   0   4  -6 1431.15   45.94
   0  -4   6 1510.90   47.38
   0   4  -6 1371.57   45.45
   0  -4   6 1433.06   46.79
   0   4  -6 1498.33   46.09
   0   4  -6 1371.90   45.93
   0  -4   6 1472.21   47.02
   0   4  -5   24.29    2.18
   0   4  -5   24.10    2.11
   0   4  -5   29.23    2.77
   0   4  -4  117.29    5.97
   0   4  -3   14.99    1.73
   0   4  -3   12.33    1.63
   0   4  -2   82.50    4.46
   0   4  -1   16.35    1.80
   0  -4   1   17.64    1.73
   0  -4   0  106.88    4.86
   0   4   0  105.32    5.18
   0   4   1   27.37    2.33
   0  -4  -1   27.73    2.01
   0   4   2  430.04   15.60
   0  -4  -2  439.23   14.90
   0  -4  -3  100.79    4.54
   0  -4  -4 5177.83  159.42
   0   4   5    6.31    0.96
   0   4   5    6.85    1.01
   0   4   6  386.29   14.13
   0   4   6  427.56   14.23
   0   4   7   22.28    1.90
   0  -4  -7   24.01    1.93
   0   4   7   21.58    1.87
   0   4   7   20.43    1.79
   0  -4  -7   19.08    1.68
   0   4   8   35.51    2.48
   0   4   8   30.35    2.41
   0  -4  -8   36.25    2.50
   0   4   8   29.12    2.35
   0   4   9    0.53    0.79
   0  -4  -9    0.16    0.69
   0  -4  -9    0.41    0.83
   0  -4  -9    0.89    0.73
   0  -4 -10 2222.79   66.57
   0   4  10 2146.53   66.10
   0  -4 -10 2075.99   66.19
   0  -4 -10 1973.04   65.84
   0   4  11   12.88    1.65
   0  -4 -11   12.27    1.70
   0   4  12   32.09    2.56
   0   4  13    7.22    1.34
   0   4  14   31.06    2.45
   0  -4 -14   35.33    3.01
   0  -4 -14   31.90    2.96
   0  -4 -15   13.98    2.01
   0  -4 -15   11.98    1.91
   0  -4 -16  201.52    8.47
   0  -4 -16  184.15    8.21
   0  -4 -17    0.80    0.97
   0  -4 -17    0.49    0.92
   0  -4 -18    2.22    0.99
   0  -4 -18    1.61    0.74
   0  -4 -19    2.47    0.71
   0   4  19    3.66    0.89
   0   5 -17   60.38    2.75
   0  -5  16    6.91    0.77
   0   5 -15    9.15    1.23
   0  -5  15    7.88    1.10
   0   5 -14   33.06    2.44
   0  -5  14   31.65    2.40
   0   5 -13   62.32    4.23
   0   5 -13   56.21    3.53
   0  -5  13   56.77    3.57
   0   5 -12  176.66    8.28
   0   5 -12  162.36    7.41
   0   5 -12  172.23    7.91
   0  -5  12  159.88    7.39
   0   5 -11    4.05    1.21
   0   5 -11    2.79    1.61
   0   5 -11    3.78    1.09
   0   5 -11    2.39    1.32
   0  -5  11    3.31    1.25
   0   5 -11    3.22    1.40
   0   5 -10   17.11    2.06
   0   5 -10   21.18    2.66
   0   5 -10   10.94    1.66
   0   5 -10   15.68    2.34
   0   5 -10   19.23    2.50
   0  -5  10   13.76    1.99
   0   5  -9   51.86    3.47
   0   5  -9   54.53    3.96
   0   5  -9   52.75    3.40
   0   5  -9   54.64    4.04
   0   5  -9   52.35    3.86
   0  -5   9   51.29    3.50
   0   5  -8 1786.16   58.17
   0   5  -8 1861.52   59.10
   0   5  -8 1742.53   58.15
   0   5  -8 1835.67   59.16
   0   5  -8 2006.66   59.35
   0  -5   8 1813.91   58.36
   0   5  -7  278.58   10.94
   0   5  -7  260.78   10.25
   0   5  -7  272.78   10.44
   0   5  -7  262.54   11.05
   0   5  -7  265.16   10.95
   0  -5   7  278.47   10.54
   0   5  -6  227.20    9.18
   0   5  -6  247.33    9.87
   0   5  -6  227.34    9.37
   0   5  -6  270.66   10.23
   0  -5   6  252.31    9.58
   0   5  -5    9.36    1.30
   0   5  -5    6.64    1.07
   0   5  -5    6.14    1.26
   0  -5   5    7.06    1.19
   0   5  -5    5.63    1.29
   0   5  -4  168.80    7.05
   0   5  -4  169.61    6.96
   0   5  -4  163.29    7.33
   0  -5   4  171.32    6.98
   0  -5   3   10.11    1.66
   0   5  -3    8.29    1.23
   0   5  -3    9.76    1.43
   0   5  -3   10.99    1.71
   0  -5   3   11.12    1.32
   0  -5   2 1835.06   57.08
   0   5  -2 1841.04   57.56
   0   5  -2 1723.57   56.09
   0  -5   2 1707.39   55.70
   0   5  -2 1839.67   57.09
   0  -5   1   44.29    3.10
   0   5  -1   43.49    3.32
   0  -5   0   10.41    1.46
   0   5   0    7.51    1.50
   0  -5  -1   24.37    2.06
   0   5   1   19.86    2.23
   0  -5  -2   21.81    1.96
   0   5   2   25.15    2.53
   0   5   3   32.05    2.90
   0  -5  -3   32.60    2.39
   0  -5  -4  605.92   20.54
   0   5   4  595.83   21.77
   0  -5  -4  614.54   20.42
   0  -5  -4  598.56   20.48
   0  -5  -5  106.46    5.07
   0   5   5  105.83    4.89
   0   5   6  775.11   25.80
   0  -5  -6  831.73   25.83
   0  -5  -6  806.49   26.12
   0   5   7    2.71    1.05
   0  -5  -7    3.42    1.07
   0  -5  -7    3.41    1.26
   0  -5  -8   42.14    2.97
   0   5   8   43.33    2.99
   0  -5  -8   32.29    2.44
   0  -5  -8   33.86    2.58
   0  -5  -9   -0.20    0.94
   0  -5  -9    0.59    0.75
   0   5   9    0.88    0.97
   0  -5  -9   -0.06    0.75
   0  -5 -10   24.19    2.42
   0   5  10   24.41    2.29
   0  -5 -10   21.26    2.06
   0  -5 -10   17.56    1.96
   0   5  11    4.05    1.24
   0  -5 -11    4.15    1.15
   0  -5 -11    4.32    1.46
   0   5  12  420.44   15.44
   0   5  13    0.45    0.93
   0   5  14   69.46    3.98
   0  -5 -14   72.02    4.27
   0   5  15    6.59    1.19
   0  -5 -15    6.30    1.43
   0  -5 -15    6.11    1.61
   0  -5 -16   94.41    4.79
   0  -5 -16   97.45    5.06
   0  -5 -17    0.96    0.80
   0  -5 -17    2.35    0.98
   0  -5 -18   49.98    2.60
   0  -5 -18   55.34    2.71
   0   5  19   -0.18    0.60
   0   6 -15    5.98    1.06
   0   6 -14   72.44    3.84
   0  -6  14   62.32    3.09
   0   6 -13   11.00    1.72
   0  -6  13    9.61    1.33
   0   6 -12   45.57    2.82
   0   6 -12   50.64    3.64
   0  -6  12   41.95    2.96
   0   6 -11  111.99    5.99
   0   6 -11  105.30    5.04
   0   6 -11  106.47    5.92
   0  -6  11  106.94    5.39
   0   6 -10  263.03   10.55
   0   6 -10  302.98   11.89
   0   6 -10  258.20   10.53
   0   6 -10  326.71   12.28
   0  -6  10  284.13   11.16
   0   6  -9    1.57    0.87
   0   6  -9    2.55    1.40
   0   6  -9    0.62    0.86
   0   6  -9    1.57    1.53
   0  -6   9    1.13    1.11
   0   6  -8  138.56    6.98
   0   6  -8  123.96    5.96
   0   6  -8  130.90    6.26
   0   6  -8  152.36    7.49
   0  -6   8  144.96    6.66
   0   6  -7  149.09    6.83
   0   6  -7  158.70    7.35
   0  -6   7  149.64    6.98
   0   6  -6 1841.48   60.06
   0   6  -6 1908.27   60.49
   0  -6   6 1920.37   60.29
   0   6  -5  447.00   16.04
   0   6  -5  449.92   15.96
   0   6  -5  437.81   16.62
   0  -6   5  437.18   15.94
   0   6  -4  987.59   32.23
   0   6  -4 1009.88   32.36
   0   6  -4  910.01   31.72
   0   6  -4 1015.25   33.09
   0  -6   4 1011.76   32.39
   0   6  -3    9.67    1.39
   0   6  -3   12.74    1.61
   0   6  -3   12.32    1.50
   0   6  -3   13.23    1.85
   0  -6   3   11.50    1.54
   0   6  -2  217.03    8.53
   0   6  -2  223.31    8.81
   0   6  -2  238.08    9.06
   0   6  -2  226.47    9.30
   0  -6   2  234.98    9.03
   0  -6   2  215.59    8.62
   0   6  -1  121.06    5.45
   0   6  -1  115.71    5.45
   0   6  -1  117.11    5.61
   0  -6   1  121.64    5.55
   0  -6   1  113.72    5.32
   0  -6   0 2464.79   76.95
   0   6   0 2358.94   76.08
   0   6   0 2398.46   76.02
   0   6   0 2461.01   76.13
   0  -6   0 2396.67   76.03
   0  -6   0 2473.69   76.17
   0   6   1  177.00    7.28
   0   6   1  170.48    7.22
   0  -6  -1  186.12    7.90
   0   6   1  163.49    7.01
   0  -6  -1  169.69    7.28
   0  -6  -1  172.60    7.30
   0   6   2  425.20   15.09
   0  -6  -2  419.45   15.09
   0  -6  -2  415.30   15.15
   0   6   3   66.77    3.86
   0   6   4 1057.42   34.94
   0  -6  -4 1069.91   34.94
   0  -6  -5   69.96    4.19
   0  -6  -6 1548.78   50.16
   0   6   7    3.54    1.18
   0  -6  -7    3.42    1.18
   0  -6  -7    4.02    1.40
   0   6   8   22.41    2.35
   0  -6  -8   25.39    2.50
   0  -6  -8   26.01    2.76
   0  -6  -8   19.85    2.10
   0   6   9    8.39    1.63
   0  -6  -9    8.44    1.66
   0  -6  -9    7.78    1.43
   0   6  10  220.55    9.32
   0  -6 -10  231.06    9.64
   0  -6 -10  202.82    8.73
   0   6  11    3.01    1.36
   0  -6 -11    2.33    1.51
   0   6  12   12.13    1.85
   0   6  13    3.90    1.32
   0  -6 -13    2.85    0.99
   0   6  14   77.54    4.20
   0  -6 -14   68.65    3.84
   0   6  15   13.86    1.59
   0  -6 -15   14.68    2.03
   0  -6 -16   35.55    2.72
   0  -6 -17    0.34    0.70
   0   7 -14   21.05    1.52
   0   7 -13   14.69    1.52
   0  -7  13    9.37    0.96
   0   7 -12  134.84    5.93
   0  -7  12  124.94    5.34
   0   7 -11   53.57    3.50
   0  -7  11   50.22    3.09
   0   7 -10   82.15    4.71
   0  -7  10   76.27    4.25
   0   7  -9    1.28    1.17
   0   7  -9    0.58    0.70
   0   7  -9    1.96    1.58
   0  -7   9    1.51    1.00
   0   7  -8   14.24    1.76
   0   7  -8   18.12    2.31
   0  -7   8   15.81    2.03
   0   7  -7  275.34   10.91
   0   7  -7  285.43   11.39
   0  -7   7  285.87   11.30
   0   7  -6  638.95   22.80
   0   7  -6  628.52   22.55
   0   7  -6  689.66   24.04
   0  -7   6  685.88   23.03
   0   7  -5    4.23    1.30
   0   7  -5    4.53    1.24
   0   7  -5    3.65    1.66
   0  -7   5    3.59    1.26
   0   7  -4  701.75   24.23
   0   7  -4  705.56   24.53
   0   7  -4  736.97   25.46
   0  -7   4  730.19   24.73
   0   7  -3  159.17    6.79
   0   7  -3  156.71    7.14
   0   7  -3  159.16    6.91
   0   7  -3  157.24    7.66
   0  -7   3  164.38    7.34
   0   7  -2  573.28   20.62
   0   7  -2  589.97   20.92
   0   7  -2  610.24   21.50
   0  -7   2  638.27   21.22
   0   7  -1    1.65    0.97
   0   7  -1    2.20    1.08
   0   7  -1   -0.07    0.93
   0  -7   1    1.45    1.07
   0   7   0    9.44    1.57
   0   7   0    9.85    1.63
   0   7   0   11.47    1.68
   0  -7   0    9.93    1.64
   0   7   1   17.36    2.08
   0  -7  -1   16.60    2.05
   0   7   2 1431.00   47.13
   0  -7  -2 1479.71   47.31
   0   7   3   92.69    5.13
   0   7   4   30.97    2.82
   0  -7  -4   28.42    2.77
   0   7   5    1.82    1.31
   0  -7  -5    2.06    1.33
   0  -7  -6  217.01    9.65
   0  -7  -7   23.89    2.74
   0   7   8  566.48   19.58
   0  -7  -8  503.48   18.69
   0   7   9    1.61    1.32
   0  -7  -9    2.43    1.57
   0  -7  -9    2.27    1.05
   0   7  10    6.08    1.63
   0  -7 -10    5.03    1.72
   0  -7 -10    4.35    1.21
   0  -7 -11    0.85    1.39
   0   7  11    1.30    1.21
   0   7  12  329.23   12.77
   0   7  13    2.20    1.21
   0   7  14  102.07    5.01
   0   7  15    4.11    0.96
   0  -7 -15    4.22    1.25
   0  -7 -16    0.69    0.84
   0  -7 -17    7.91    0.98
   0   8 -12    0.59    0.48
   0   8 -11   55.55    2.77
   0  -8  11   45.49    2.39
   0   8 -10  504.65   16.87
   0  -8  10  483.38   16.65
   0   8  -9  165.11    6.82
   0  -8   9  159.23    6.76
   0   8  -8  120.08    5.64
   0  -8   8  126.13    5.83
   0   8  -7    4.51    1.11
   0   8  -7    4.51    1.18
   0  -8   7    7.44    1.46
   0   8  -6  111.15    5.38
   0   8  -6  104.88    5.20
   0  -8   6  109.91    5.66
   0   8  -5  133.38    6.23
   0   8  -5  127.58    5.90
   0  -8   5  136.28    6.57
   0   8  -4  584.92   20.90
   0  -8   4  613.14   21.27
   0   8  -3   12.20    1.62
   0   8  -3   11.81    1.72
   0  -8   3   13.47    1.97
   0   8  -2   30.67    2.61
   0  -8   2   35.03    3.02
   0   8  -1   20.38    2.21
   0  -8   1   19.25    2.33
   0   8   0    7.65    1.61
   0  -8   0    6.62    1.58
   0   8   1   77.23    4.65
   0   8   2  126.67    6.52
   0  -8  -2  128.96    6.61
   0   8   3    1.04    1.29
   0  -8  -3    0.50    1.30
   0   8   4  155.22    7.68
   0  -8  -4  159.07    7.78
   0   8   5   28.37    2.92
   0  -8  -5   31.97    2.96
   0  -8  -5   28.30    3.07
   0  -8  -6   10.05    1.99
   0   8   6    7.79    1.85
   0  -8  -6   11.02    2.23
   0  -8  -7    8.21    2.06
   0  -8  -8  200.20    8.56
   0   8   9   45.15    3.55
   0  -8  -9   34.23    2.80
   0  -8 -10  168.13    7.96
   0   8  10  156.90    7.60
   0  -8 -11   11.99    2.14
   0   8  11   11.41    1.99
   0   8  12   38.93    3.01
   0   8  13    0.34    0.94
   0   8  14   59.09    3.28
   0   8  15    0.25    0.62
   0  -8 -15    1.68    0.89
   0  -8 -16    7.57    0.99
   0  -9   8  214.92    7.95
   0  -9   7  141.48    6.01
   0  -9   6   47.99    3.13
   0  -9   5   59.44    3.65
   0  -9   4  506.52   18.05
   0  -9   3  353.78   13.47
   0   9  -2  697.26   24.58
   0  -9   2  801.10   25.68
   0   9  -1   94.98    4.95
   0   9   0    1.59    1.07
   0  -9   0    2.58    1.41
   0   9   1   12.27    1.85
   0  -9  -1    8.96    1.91
   0   9   2  485.48   18.32
   0  -9  -2  526.92   18.70
   0   9   3  128.88    6.56
   0  -9  -3  128.29    6.75
   0   9   4   46.91    3.62
   0  -9  -4   41.13    3.39
   0  -9  -4   40.57    3.55
   0  -9  -5    5.81    1.59
   0   9   5    5.24    1.64
   0  -9  -5    5.88    1.89
   0   9   6   80.50    5.04
   0  -9  -6   84.84    5.15
   0  -9  -6   86.99    5.36
   0  -9  -7    1.89    1.51
   0   9   7   -0.39    1.43
   0  -9  -7    0.84    1.01
   0  -9  -8  186.78    7.78
   0   9  10    0.85    1.17
   0   9  11    2.36    1.23
   0   9  12    3.04    1.09
   0   9  13    1.37    0.89
   0   9  14   58.54    2.87
   0  -9 -14   65.73    3.22
   0  10  -8   15.52    1.21
   0  10  -7    2.42    0.76
   0 -10   6  112.58    4.63
   0  10  -6  146.78    5.48
   0 -10   5    1.81    0.73
   0 -10   4   59.94    3.23
   0 -10   3    6.30    1.25
   0  10  -3    7.59    1.26
   0 -10   2   84.79    4.32
   0  10  -2   73.97    3.91
   0  10  -1   80.24    3.86
   0 -10   1   88.66    4.58
   0  10  -1   81.22    3.97
   0  10   0  568.51   20.52
   0 -10   0  688.93   21.55
   0  10   1   18.99    1.93
   0 -10  -1   19.82    2.07
   0 -10  -1   18.69    2.21
   0 -10  -2   12.87    1.80
   0  10   2   11.04    1.66
   0 -10  -2   11.30    1.87
   0 -10  -3    5.72    1.40
   0  10   3    4.78    1.35
   0 -10  -3    4.82    1.50
   0  10   4  291.37   11.52
   0 -10  -4  310.07   11.70
   0 -10  -4  300.18   11.85
   0 -10  -5  102.61    5.24
   0  10   5   98.26    5.13
   0 -10  -5   94.24    5.29
   0  10   6  136.55    6.10
   0 -10  -6  131.22    6.08
   0 -10  -7    1.63    1.22
   0  10   7    0.06    1.07
   0 -10  -7    2.23    0.89
   0 -10  -8   16.24    1.97
   0  10   8   16.70    1.95
   0  10  10  119.75    5.35
   0  10  11   10.89    1.38
   0  10  12    4.79    0.90
   0 -10 -13    0.21    0.48
   0 -11   1   44.95    2.20
   0 -11   1   41.85    2.28
   0 -11   0    3.10    0.75
   0 -11   0    2.17    0.83
   0 -11  -1   35.86    2.21
   0 -11  -1   36.20    2.28
   0 -11  -2   85.25    3.76
   0  11   2   69.51    3.29
   0 -11  -3    1.09    0.85
   0  11   3    1.10    0.65
   0  11   4    7.98    1.09
   0 -11  -4    6.70    1.15
   0 -11  -4    6.18    0.96
   0  11   5    0.68    0.70
   0 -11  -5    0.83    0.79
   0 -11  -6   30.17    2.12
   0  11   6   29.78    2.06
   0 -11  -7   24.28    1.86
   0  11   7   24.87    1.82
   0  11   8    3.25    0.82
   0  11   9    1.69    0.69
  -1  11   8   15.56    1.19
  -1  11   7  137.66    5.28
  -1  11   6    0.22    0.61
  -1  11   5    1.79    0.67
   1 -11  -5    1.76    0.64
  -1  11   4    7.67    1.00
   1 -11  -4    6.64    0.89
   1 -11  -4    5.30    0.85
  -1  11   3  107.73    4.21
   1 -11  -3  104.61    4.30
  -1  11   2   60.31    2.75
   1 -11  -1  136.50    5.47
   1 -11   0    0.26    0.62
   1 -11   1    0.36    0.55
  -1  10  11    6.76    0.97
  -1  10  10    6.85    1.15
  -1  10   9  170.96    6.93
   1 -10  -8    8.29    1.39
   1 -10  -8    4.91    0.94
   1 -10  -7    2.55    1.14
  -1  10   7    2.29    1.20
   1 -10  -7    1.31    0.88
  -1  10   6   14.74    1.84
   1 -10  -6   14.29    1.74
   1 -10  -6   12.40    1.59
   1 -10  -5   37.37    2.74
  -1  10   5   40.71    2.93
   1 -10  -5   32.69    2.94
   1 -10  -5   36.59    2.71
   1 -10  -4   11.09    1.63
  -1  10   4   13.22    1.80
   1 -10  -4   10.61    1.86
  -1  10   3  158.02    7.01
   1 -10  -3  152.37    6.80
   1 -10  -3  173.92    7.49
   1 -10  -2   11.59    1.58
  -1  10   2   14.23    1.78
   1 -10  -2   11.38    1.87
   1 -10  -1  141.38    6.09
  -1  10   1  143.33    6.30
   1 -10  -1  144.83    6.67
  -1  10   0   11.67    1.50
   1 -10   0   12.17    1.45
   1 -10   0   11.98    1.81
  -1  10  -1    0.74    0.75
   1 -10   1    1.10    0.75
   1 -10   1    2.28    1.22
   1 -10   2   32.50    2.03
  -1  10  -2   32.73    2.06
   1 -10   3   27.84    2.17
  -1  10  -3   17.99    1.61
   1 -10   4    8.03    1.28
   1 -10   5  290.61   10.24
   1 -10   6   42.56    2.21
  -1  10  -6   46.60    2.36
   1  -9 -14    0.26    0.64
  -1   9  13   30.23    1.92
  -1   9  12    5.08    1.10
  -1   9  11  124.90    5.65
  -1   9  10    0.88    1.06
   1  -9 -10    0.31    0.72
   1  -9  -9    8.50    1.72
  -1   9   9    6.95    1.54
   1  -9  -9    4.92    1.19
  -1   9   8    4.55    1.55
   1  -9  -8    5.24    1.53
   1  -9  -8    4.28    1.24
   1  -9  -7  687.20   23.08
   1  -9  -7  628.36   22.57
  -1   9   6   14.51    2.24
   1  -9  -6   14.45    2.09
   1  -9  -6   13.70    2.35
   1  -9  -5   15.73    2.20
  -1   9   5   15.41    2.31
   1  -9  -5   19.57    2.67
   1  -9  -4   38.50    3.17
  -1   9   4   41.90    3.40
   1  -9  -4   39.34    3.57
  -1   9   3   65.96    4.30
   1  -9  -3   60.81    4.02
   1  -9  -3   61.29    4.38
   1  -9  -2   27.81    2.60
  -1   9   2   27.15    2.75
   1  -9  -2   24.17    2.77
  -1   9   1  910.61   31.18
   1  -9  -1  911.56   30.83
   1  -9  -1  956.71   31.57
  -1   9   0    9.83    1.74
   1  -9   0    7.55    1.85
  -1   9  -1   -0.20    1.02
  -1   9  -2    1.55    0.95
   1  -9   2    0.97    1.18
  -1   9  -3   14.32    1.65
   1  -9   3   17.11    2.14
   1  -9   4   43.70    3.22
   1  -9   5  297.33   11.44
   1  -9   6    0.94    0.99
   1  -9   7   99.34    4.68
   1  -9   8   -0.34    0.73
   1  -8 -16    0.43    0.50
   1  -8 -15   52.75    2.95
  -1   8  14    5.29    1.04
   1  -8 -14    9.06    1.49
  -1   8  13   14.81    1.62
  -1   8  12    0.40    0.97
  -1   8  11  148.88    6.44
   1  -8 -11  113.40    5.57
  -1   8  10   26.00    2.64
   1  -8 -10   21.45    2.25
   1  -8  -9  203.91    8.97
  -1   8   9  207.75    8.85
   1  -8  -8    5.62    1.75
  -1   8   8    3.38    1.51
   1  -8  -8    2.42    1.24
   1  -8  -7   27.82    2.97
   1  -8  -7   34.95    3.52
   1  -8  -6    4.02    1.54
   1  -8  -6    7.14    1.92
  -1   8   5  242.57   10.57
   1  -8  -5  249.03   10.39
   1  -8  -5  238.01   10.66
  -1   8   4   13.11    2.16
   1  -8  -4   12.70    1.97
   1  -8  -4   12.28    2.24
  -1   8   3   49.92    3.81
   1  -8  -3   45.73    3.75
  -1   8   2    0.50    1.17
  -1   8   1   49.40    3.75
  -1   8   0   94.45    5.26
   1  -8   0   87.00    5.32
  -1   8  -1 1776.56   57.91
   1  -8   1 1829.16   58.43
  -1   8  -2  109.97    5.66
  -1   8  -2  106.83    5.89
   1  -8   2  110.03    6.01
  -1   8  -3  188.80    8.29
  -1   8  -3  203.22    9.13
   1  -8   3  202.00    8.92
  -1   8  -4   77.39    4.24
  -1   8  -4   82.62    5.08
   1  -8   4   76.66    4.78
  -1   8  -5  465.97   17.61
   1  -8   5  459.85   17.11
  -1   8  -6  134.24    6.97
   1  -8   6  135.90    6.61
  -1   8  -7  355.98   13.75
   1  -8   7  329.06   12.91
  -1   8  -8    4.81    1.00
   1  -8   8    5.78    1.35
  -1   8  -9    6.50    1.04
   1  -8   9    9.39    1.48
  -1   8 -10   58.87    2.87
   1  -8  10   63.64    3.30
   1  -8  11  177.31    6.59
   1  -7 -17   94.57    3.91
   1  -7 -16    0.45    0.80
  -1   7  15   15.04    1.36
   1  -7 -15   22.68    2.18
  -1   7  14    0.28    0.75
  -1   7  13    1.43    1.01
  -1   7  12    8.38    1.62
   1  -7 -12    8.90    1.44
  -1   7  11  395.01   13.91
   1  -7 -11  326.92   13.21
  -1   7  10    1.01    1.24
   1  -7 -10   -0.07    1.01
  -1   7   9    1.87    1.37
   1  -7  -9    0.46    1.05
  -1   7   8    4.87    1.67
   1  -7  -8    4.63    1.67
   1  -7  -8    5.08    1.48
  -1   7   7   59.29    4.21
   1  -7  -7   61.40    4.22
   1  -7  -6    2.10    1.33
   1  -7  -6    4.69    1.69
   1  -7  -5  384.47   15.10
   1  -7  -5  430.84   15.75
  -1   7   4    0.16    1.17
   1  -7  -4    1.69    1.30
  -1   7   3  135.85    6.73
  -1   7   2    1.12    1.19
   1  -7  -2    1.22    1.11
   1  -7  -2    1.99    1.22
  -1   7   1  524.19   18.35
  -1   7   1  486.35   17.65
   1  -7  -1  511.46   18.36
   1  -7  -1  501.47   18.37
   1  -7   0   10.43    1.72
  -1   7   0    9.87    1.76
  -1   7   0   10.10    1.59
   1  -7   0   10.61    1.76
   1  -7   1    3.85    1.22
  -1   7  -1    5.44    1.47
  -1   7  -1    4.72    1.39
   1  -7   1    5.57    1.50
   1  -7   2    6.22    1.32
  -1   7  -2    7.78    1.52
  -1   7  -2    8.63    1.73
   1  -7   2    9.09    1.67
  -1   7  -3  509.62   18.62
  -1   7  -3  511.43   18.48
  -1   7  -3  551.24   19.48
   1  -7   3  541.77   19.11
  -1   7  -4   10.37    1.58
  -1   7  -4    9.15    1.53
  -1   7  -4   11.51    2.06
   1  -7   4   13.08    1.98
  -1   7  -5   58.23    3.69
  -1   7  -5   64.41    3.79
  -1   7  -5   62.66    3.74
  -1   7  -5   76.53    5.04
   1  -7   5   70.91    4.44
  -1   7  -6   10.05    1.59
  -1   7  -6    9.39    1.41
  -1   7  -6    9.79    2.03
   1  -7   6   10.23    1.74
  -1   7  -7  333.21   12.38
  -1   7  -7  344.59   13.60
   1  -7   7  342.99   12.80
  -1   7  -8  117.15    5.75
   1  -7   8  107.95    5.77
  -1   7  -9  619.34   21.68
   1  -7   9  630.51   21.80
  -1   7 -10   32.53    2.60
  -1   7 -10   26.48    2.84
   1  -7  10   28.65    2.48
  -1   7 -11   49.71    3.16
   1  -7  11   48.32    3.06
  -1   7 -12  134.39    5.64
   1  -7  12  127.06    5.47
  -1   7 -13  273.83    9.45
   1  -7  13  259.32    9.23
   1  -6 -18    3.12    0.64
   1  -6 -17    0.13    0.74
   1  -6 -16    1.79    1.01
   1  -6 -15  312.43   12.20
  -1   6  14   25.78    2.17
  -1   6  13   98.12    4.85
   1  -6 -13   85.12    4.59
  -1   6  12    0.81    1.05
   1  -6 -12    0.27    0.90
   1  -6 -11   51.58    3.99
  -1   6  11   48.02    3.47
   1  -6 -11   45.97    3.39
  -1   6  10    0.22    1.16
   1  -6 -10    0.88    1.06
  -1   6   9  384.70   14.03
   1  -6  -9  338.06   13.63
  -1   6   8    0.37    1.10
   1  -6  -8    0.43    1.05
  -1   6   7   50.56    3.67
   1  -6  -7   56.67    3.84
  -1   6   6    4.84    1.35
   1  -6  -6    7.05    1.47
   1  -6  -5  322.17   12.27
   1  -6  -4   18.40    2.09
   1  -6  -4   16.44    2.06
  -1   6   3 1804.08   56.51
   1  -6  -3 1753.74   56.65
   1  -6  -3 1742.21   56.60
  -1   6   2   -0.25    0.90
   1  -6  -2    1.15    0.99
   1  -6  -2    0.32    0.85
  -1   6   1  150.00    6.45
   1  -6  -1  149.29    6.78
   1  -6  -1  156.35    6.89
  -1   6   0   47.03    3.12
   1  -6   0   46.64    3.21
   1  -6   0   48.33    3.16
  -1   6  -1 2056.98   64.22
  -1   6  -1 2028.68   64.46
   1  -6   1 2079.14   64.47
   1  -6   1 1968.15   64.21
  -1   6  -2   25.81    2.16
  -1   6  -2   22.23    2.31
   1  -6   2   26.39    2.32
   1  -6   2   24.49    2.12
  -1   6  -3  285.00   10.89
  -1   6  -3  291.42   11.61
   1  -6   3  298.00   11.29
   1  -6   3  283.30   10.76
  -1   6  -4   27.27    2.25
  -1   6  -4   25.63    2.19
  -1   6  -4   27.36    2.73
   1  -6   4   27.89    2.47
  -1   6  -5  396.28   14.68
  -1   6  -5  386.50   14.38
  -1   6  -5  423.80   15.68
   1  -6   5  418.30   15.10
  -1   6  -6    0.70    1.00
  -1   6  -6    0.90    0.80
  -1   6  -6    1.07    1.31
   1  -6   6    0.86    1.10
  -1   6  -7  368.67   13.88
  -1   6  -7  404.05   14.86
   1  -6   7  408.15   14.85
  -1   6  -8    1.43    1.22
   1  -6   8    1.82    1.25
  -1   6  -9  333.91   13.18
  -1   6  -9  338.25   13.71
   1  -6   9  325.89   12.97
  -1   6 -10   39.68    3.32
  -1   6 -10   43.47    3.65
   1  -6  10   38.81    3.17
  -1   6 -11  137.98    6.98
  -1   6 -11  156.04    7.38
   1  -6  11  139.04    6.68
  -1   6 -12    1.45    1.21
  -1   6 -12    0.07    1.15
   1  -6  12    0.30    0.89
  -1   6 -13    2.97    1.21
   1  -6  13    2.96    1.02
  -1   6 -14   45.33    2.76
   1  -6  14   37.75    2.32
  -1   6 -15  231.57    8.36
  -1   5  19    1.26    0.49
   1  -5 -18    0.89    0.70
   1  -5 -17    2.51    1.01
   1  -5 -16    1.66    1.16
   1  -5 -15   26.84    2.27
   1  -5 -15   39.29    3.23
   1  -5 -14    5.33    1.18
  -1   5  14    6.38    1.21
   1  -5 -13  103.88    4.97
  -1   5  13  101.87    4.96
  -1   5  12   34.14    2.76
   1  -5 -12   36.83    2.92
  -1   5  11   14.64    1.90
   1  -5 -11   12.51    1.85
   1  -5 -10    4.20    1.44
  -1   5  10    5.12    1.34
   1  -5 -10    3.21    1.20
  -1   5   9    3.57    1.23
   1  -5  -9    4.08    1.29
  -1   5   8   12.67    1.71
   1  -5  -8    9.55    1.80
   1  -5  -8    8.70    1.52
  -1   5   7  550.80   18.89
   1  -5  -7  528.53   19.17
   1  -5  -6   15.81    1.73
  -1   5   6   13.43    1.67
  -1   5   6   13.54    1.82
   1  -5  -6   14.66    1.88
   1  -5  -6   11.05    1.71
   1  -5  -5  134.64    6.70
   1  -5  -5  140.60    6.13
   1  -5  -5  121.49    6.73
   1  -5  -5  131.44    6.22
   1  -5  -4   56.15    3.77
   1  -5  -4   57.93    4.11
   1  -5  -3  966.66   32.00
   1  -5  -3  948.80   31.17
   1  -5  -3  941.67   32.50
  -1   5   2   27.72    2.73
   1  -5  -2   32.34    2.68
   1  -5  -2   26.40    2.18
   1  -5  -2   27.24    2.17
   1  -5  -2   27.49    2.84
  -1   5   1 1761.67   55.92
   1  -5  -1 1800.00   55.63
   1  -5  -1 1691.04   54.51
   1  -5  -1 1688.87   54.55
   1  -5   0    6.03    1.32
  -1   5   0    7.18    1.46
   1  -5   0    6.88    1.15
  -1   5  -1    3.67    1.15
   1  -5   1    3.93    1.17
   1  -5   1    3.54    0.95
  -1   5  -2   22.98    2.41
  -1   5  -2   22.44    1.83
  -1   5  -2   19.80    1.94
   1  -5   2   20.72    1.86
  -1   5  -3 4460.12  138.66
  -1   5  -3 4442.21  139.27
   1  -5   3 4575.73  138.95
  -1   5  -4  213.30    8.28
  -1   5  -4  209.24    8.11
  -1   5  -4  200.19    8.64
   1  -5   4  207.53    8.35
  -1   5  -5 1511.31   47.83
  -1   5  -5 1450.87   47.38
  -1   5  -5 1513.40   48.42
   1  -5   5 1503.78   47.86
  -1   5  -6   68.98    3.76
  -1   5  -6   74.50    4.22
   1  -5   6   74.01    4.16
  -1   5  -7   57.71    3.42
  -1   5  -7   65.20    4.05
   1  -5   7   65.65    3.96
  -1   5  -8  105.72    5.66
  -1   5  -8  100.60    5.78
   1  -5   8  100.23    5.36
  -1   5  -9 1761.67   54.85
  -1   5  -9 1803.05   55.13
   1  -5   9 1733.47   54.40
  -1   5 -10   74.35    4.84
  -1   5 -10   70.05    4.01
  -1   5 -10   69.27    4.75
   1  -5  10   78.41    4.63
  -1   5 -11   22.61    2.77
  -1   5 -11   18.46    2.04
   1  -5  11   19.05    2.33
  -1   5 -12    4.26    1.63
  -1   5 -12    3.05    1.05
  -1   5 -12    3.53    1.43
   1  -5  12    5.17    1.45
  -1   5 -13   20.27    1.93
  -1   5 -13   29.80    2.83
  -1   5 -13   26.48    2.55
   1  -5  13   24.15    2.37
  -1   5 -14    3.48    1.27
   1  -5  14    1.78    0.98
  -1   5 -15   14.73    1.73
   1  -5  15   10.80    1.33
  -1   5 -16    6.25    1.06
   1  -5  16    5.48    0.78
  -1   4  19   91.18    3.80
   1  -4 -18   27.14    1.87
   1  -4 -18   31.37    2.14
   1  -4 -17   40.78    2.70
   1  -4 -17   38.92    2.90
   1  -4 -16   18.74    2.00
   1  -4 -16   20.19    2.27
   1  -4 -15  213.70    9.07
   1  -4 -15  225.19    9.67
   1  -4 -14   15.02    1.91
   1  -4 -14   12.58    1.76
   1  -4 -14   16.61    2.31
  -1   4  13  169.78    7.33
   1  -4 -13  180.34    7.94
  -1   4  12    6.12    1.20
   1  -4 -12    6.08    1.37
   1  -4 -12    4.01    1.28
  -1   4  11   20.31    1.99
   1  -4 -11   17.11    2.07
   1  -4 -10   24.30    2.44
  -1   4  10   25.41    2.18
   1  -4 -10   23.28    2.28
  -1   4   9  597.89   20.88
   1  -4  -9  631.71   21.37
   1  -4  -9  617.13   21.13
   1  -4  -8   11.65    1.59
  -1   4   8    9.40    1.55
  -1   4   8   11.56    1.50
  -1   4   8   11.10    1.66
   1  -4  -8   10.62    1.46
  -1   4   7  103.47    5.60
  -1   4   7  109.26    5.18
   1  -4  -7  132.78    5.72
   1  -4  -7  123.08    5.41
  -1   4   7  116.48    5.74
   1  -4  -7  108.03    5.05
  -1   4   6    2.56    0.85
   1  -4  -6    2.05    0.91
  -1   4   6    2.68    0.88
   1  -4  -6    2.05    0.75
   1  -4  -5  199.34    8.36
  -1   4   5  198.92    8.19
   1  -4  -5  196.85    8.24
  -1   4   4    8.68    1.27
   1  -4  -4    8.71    1.37
   1  -4  -4    8.81    1.38
   1  -4  -3 2697.92   84.53
   1  -4  -2    3.37    0.97
  -1   4   1  125.98    5.94
   1  -4  -1  129.03    5.83
  -1   4   0   34.75    2.64
   1  -4   0   36.36    2.66
  -1   4  -1  185.52    7.96
   1  -4   1  201.25    8.21
   1  -4   2    8.52    1.45
  -1   4  -2    9.60    1.38
   1  -4   3    6.11    1.33
  -1   4  -3    5.54    1.14
   1  -4   3    6.17    1.41
   1  -4   4    0.67    0.68
  -1   4  -4    0.73    0.80
   1  -4   4    0.86    0.72
   1  -4   4    0.79    0.86
  -1   4  -5 1700.45   56.91
  -1   4  -5 1901.54   57.25
   1  -4   5 1893.38   58.79
   1  -4   5 1772.72   56.77
  -1   4  -6   86.24    4.45
  -1   4  -6   77.94    4.47
  -1   4  -6   85.10    4.50
   1  -4   6   84.05    4.96
  -1   4  -7  583.23   20.03
  -1   4  -7  550.30   19.24
  -1   4  -7  566.41   20.09
  -1   4  -7  617.28   20.08
  -1   4  -7  555.06   19.15
  -1   4  -8   28.88    2.30
  -1   4  -8   30.03    2.73
  -1   4  -8   26.05    2.60
  -1   4  -8   27.64    2.53
  -1   4  -9   83.04    5.04
  -1   4  -9   80.89    4.46
  -1   4  -9   94.32    5.03
  -1   4  -9   83.60    5.03
  -1   4 -10    1.67    1.01
  -1   4 -10    1.21    1.31
  -1   4 -10    1.07    1.20
  -1   4 -10    4.02    1.27
  -1   4 -11  817.88   27.45
  -1   4 -11  733.96   26.28
  -1   4 -11  792.61   27.00
  -1   4 -12   96.99    5.73
  -1   4 -12   90.92    5.01
  -1   4 -12   90.85    5.30
  -1   4 -13   35.67    2.93
  -1   4 -13   42.69    3.63
  -1   4 -13   37.60    3.13
   1  -4  13   37.54    3.10
  -1   4 -14   34.67    2.70
  -1   4 -14   33.03    2.71
   1  -4  14   36.27    2.90
  -1   4 -15   99.88    4.82
   1  -4  15  106.60    5.11
  -1   4 -16   35.84    2.21
   1  -4  16   38.16    2.43
  -1   4 -17   27.24    1.93
   1  -4  17   21.31    1.51
   1  -3 -19    0.06    0.56
  -1   3  19    1.21    0.63
   1  -3 -19   -0.79    0.56
   1  -3 -18    1.77    0.95
   1  -3 -18    1.04    0.80
   1  -3 -17  152.99    6.74
   1  -3 -17  140.39    6.56
   1  -3 -16   41.94    3.21
   1  -3 -16   34.25    2.95
   1  -3 -15    0.62    1.12
   1  -3 -15    1.37    1.28
   1  -3 -15    1.86    1.03
   1  -3 -14   11.59    1.83
   1  -3 -14   10.55    1.70
   1  -3 -14   11.07    1.99
   1  -3 -13  286.93   11.10
   1  -3 -13  280.38   11.33
   1  -3 -12   78.95    4.49
   1  -3 -12   75.20    4.39
  -1   3  11 1169.52   38.39
   1  -3 -11 1244.56   39.25
  -1   3  10    9.13    1.25
   1  -3 -10    8.99    1.50
  -1   3   9  124.68    6.65
   1  -3  -9  149.30    6.29
  -1   3   9  140.57    5.76
   1  -3  -9  136.92    6.08
  -1   3   9  126.37    6.60
   1  -3  -8    8.25    1.32
  -1   3   8    5.26    1.21
  -1   3   8    6.04    1.25
  -1   3   7 1381.90   41.90
  -1   3   7 1489.28   41.98
  -1   3   6    4.50    1.04
   1  -3  -6    3.62    0.71
  -1   3   6    4.28    1.00
  -1   3   5  864.32   28.32
   1  -3  -5  830.57   27.83
  -1   3   5  895.41   28.34
  -1   3   4    6.37    1.10
   1  -3  -4    4.34    1.03
   1  -3  -4    4.31    0.95
   1  -3  -3   40.34    2.60
  -1   3   3   39.93    2.51
  -1   3   2    3.10    0.80
   1  -3  -2    2.37    0.78
   1  -3  -1 2057.90   64.44
  -1   3   0    2.16    0.82
   1  -3   0    2.43    0.86
  -1   3  -1   28.24    2.13
   1  -3   1   32.58    2.32
  -1   3  -2   28.70    2.09
   1  -3   2   31.44    2.35
  -1   3  -3   16.81    1.69
   1  -3   3   19.69    2.06
   1  -3   4   11.70    1.64
   1  -3   5 1127.08   37.23
  -1   3  -5 1135.62   37.45
   1  -3   6   12.03    1.56
   1  -3   6   10.37    1.42
   1  -3   6   13.36    1.74
  -1   3  -6   10.34    1.73
  -1   3  -7 1304.32   43.16
   1  -3   7 1300.93   43.65
   1  -3   7 1259.16   43.32
   1  -3   7 1375.46   42.94
  -1   3  -7 1423.54   43.13
  -1   3  -7 1310.14   43.16
   1  -3   7 1423.35   43.94
  -1   3  -8   25.90    2.40
  -1   3  -8   25.28    2.18
   1  -3   8   29.84    2.39
  -1   3  -8   26.05    2.29
  -1   3  -8   28.23    2.43
  -1   3  -9  300.18   11.90
  -1   3  -9  293.09   11.43
  -1   3  -9  291.09   11.58
  -1   3  -9  309.42   11.56
   1  -3   9  306.38   11.49
  -1   3 -10    1.11    1.24
  -1   3 -10    1.60    1.14
  -1   3 -10    2.50    1.21
   1  -3  10    2.62    1.27
  -1   3 -10    1.83    1.09
  -1   3 -11    5.90    1.53
  -1   3 -11    6.20    1.56
   1  -3  11    7.98    1.66
  -1   3 -11    4.62    1.38
  -1   3 -12    8.80    1.75
   1  -3  12    6.47    1.60
  -1   3 -12    8.47    1.63
  -1   3 -12    6.29    1.47
  -1   3 -13  821.23   28.12
  -1   3 -13  784.98   27.86
  -1   3 -14   14.91    2.10
  -1   3 -14   14.21    2.34
  -1   3 -14   13.45    1.80
  -1   3 -15    2.68    1.27
  -1   3 -15    3.80    1.60
  -1   3 -16   12.57    1.70
  -1   3 -16   11.90    1.87
   1  -3  16   13.67    1.71
  -1   3 -17   95.72    4.58
  -1   3 -17   84.54    4.16
   1  -3  17   91.38    4.23
  -1   3 -18   20.14    1.40
   1  -3  18   22.30    1.48
   1  -2 -19   16.93    1.60
  -1   2  19   16.98    1.43
   1  -2 -18    1.56    1.09
  -1   2  18    3.21    1.04
   1  -2 -18    1.96    0.92
   1  -2 -17   53.25    3.68
   1  -2 -17   47.58    3.24
   1  -2 -16    1.75    1.31
   1  -2 -16    1.53    1.20
   1  -2 -15   66.89    4.16
   1  -2 -15   75.39    4.66
   1  -2 -14    2.55    1.39
   1  -2 -14    2.34    1.17
   1  -2 -14    2.52    1.40
   1  -2 -13   50.13    3.63
   1  -2 -13   45.86    3.53
   1  -2 -12   25.42    2.43
   1  -2 -12   20.40    2.23
   1  -2 -12   20.81    2.32
   1  -2 -11  282.81   10.88
   1  -2 -11  269.92   10.71
   1  -2 -10  156.95    6.78
  -1   2   9 1677.15   53.55
  -1   2   9 1616.05   53.27
  -1   2   8   62.35    3.91
   1  -2  -8   57.92    4.14
  -1   2   8   54.26    3.61
  -1   2   7   37.44    2.82
  -1   2   7   38.50    2.77
  -1   2   6   76.05    3.96
  -1   2   6   70.42    3.73
   1  -2  -6   63.91    2.59
  -1   2   5 1360.90   42.81
   1  -2  -5 1284.81   41.71
  -1   2   5 1434.77   42.78
  -1   2   4   48.34    2.77
  -1   2   4   51.76    2.80
   1  -2  -4   48.04    2.42
  -1   2   3 4396.60  134.84
   1  -2  -3 4426.84  134.92
   1  -2  -3 4331.92  134.60
   1  -2  -2   37.01    2.21
  -1   2   2   36.04    2.16
   1  -2  -2   39.57    2.26
  -1   2   1  434.50   14.45
  -1   2  -2   26.58    1.68
   1  -2   2   26.42    2.00
  -1   2  -3   91.21    3.91
   1  -2   3   91.81    4.34
   1  -2   4   12.79    1.53
   1  -2   5 1054.48   34.41
   1  -2   5 1067.91   34.65
   1  -2   5 1127.29   35.00
   1  -2   6   54.10    3.02
   1  -2   6   53.29    3.17
   1  -2   6   49.77    3.14
  -1   2  -6   51.93    3.53
   1  -2   7 5443.44  172.19
   1  -2   7 5761.89  172.55
   1  -2   7 5493.53  172.24
  -1   2  -7 5723.05  173.54
  -1   2  -8   63.89    3.50
   1  -2   8   68.49    3.84
   1  -2   8   64.24    3.48
  -1   2  -8   58.81    3.39
   1  -2   8   63.28    3.55
  -1   2  -9   37.43    2.80
  -1   2  -9   43.25    2.84
  -1   2  -9   46.88    3.00
   1  -2   9   43.70    2.92
   1  -2   9   37.85    3.03
  -1   2 -10   19.90    2.11
   1  -2  10   20.11    2.09
  -1   2 -10   18.85    1.93
  -1   2 -10   20.07    2.02
  -1   2 -11  806.11   26.58
  -1   2 -11  766.69   26.20
  -1   2 -11  718.76   25.55
   1  -2  11  796.33   26.01
  -1   2 -11  738.68   25.66
  -1   2 -12   20.52    2.47
  -1   2 -12   20.67    2.41
   1  -2  12   16.57    2.08
  -1   2 -12   17.30    1.95
  -1   2 -12   15.79    1.91
  -1   2 -13  239.30   10.18
  -1   2 -13  247.05   10.17
   1  -2  13  251.59    9.92
  -1   2 -13  204.95    9.00
  -1   2 -13  204.15    8.98
  -1   2 -14    5.84    1.69
  -1   2 -14    4.71    1.77
   1  -2  14    5.00    1.51
  -1   2 -14    4.19    1.13
  -1   2 -15  230.60   10.07
  -1   2 -15  219.96    9.91
   1  -2  15  245.13    9.92
  -1   2 -16    3.69    1.48
  -1   2 -16    4.21    1.46
  -1   2 -17   39.36    2.92
  -1   2 -17   40.09    2.90
  -1   2 -18    1.47    0.83
  -1   2 -18    0.13    0.76
   1  -2  18    0.84    0.70
  -1   2 -19    9.41    0.96
   1  -2  19    7.79    0.80
   1  -1 -20   31.95    1.83
   1  -1 -19   -0.04    0.83
  -1   1  19    0.34    0.59
   1  -1 -18   11.03    1.69
  -1   1  18    7.64    1.23
   1  -1 -18    8.50    1.23
  -1   1  17  211.48    8.61
   1  -1 -17  193.94    8.45
   1  -1 -16   81.56    4.56
   1  -1 -16   91.14    5.00
   1  -1 -15  123.12    6.51
   1  -1 -15  104.81    5.60
   1  -1 -15  114.20    5.97
   1  -1 -14   30.31    3.00
   1  -1 -14   27.39    2.62
   1  -1 -14   29.52    2.82
   1  -1 -13   25.06    2.65
   1  -1 -13   24.53    2.21
   1  -1 -13   22.79    2.44
   1  -1 -13   23.40    2.50
   1  -1 -12    8.14    1.37
   1  -1 -12    9.17    1.79
   1  -1 -12    9.28    1.73
   1  -1 -12    7.07    1.56
   1  -1 -11  925.93   28.73
   1  -1 -11  804.10   27.75
   1  -1 -11  810.09   28.25
   1  -1 -11  883.04   28.63
   1  -1 -10   88.51    4.53
   1  -1 -10   85.39    4.47
   1  -1 -10   87.04    4.57
  -1   1   9  158.11    7.93
   1  -1  -9  167.18    8.29
  -1   1   9  185.01    8.12
  -1   1   8   50.29    3.54
   1  -1  -8   45.88    3.57
  -1   1   8   49.33    3.38
   1  -1  -7  122.37    6.02
  -1   1   7  121.59    5.78
  -1   1   7  109.20    5.45
   1  -1  -6  163.48    7.21
  -1   1   6  172.98    7.05
  -1   1   6  156.56    6.72
  -1   1   5 2318.08   73.73
  -1   1   5 2397.40   73.58
  -1   1   4    7.76    1.13
   1  -1  -4    9.32    0.70
  -1   1   3  985.01   29.67
   1  -1  -3  902.71   29.01
  -1   1   2  126.06    4.71
   1  -1  -2  117.67    4.43
   1  -1  -1  315.86   10.46
  -1   1  -1    2.20    0.44
   1  -1   2    3.26    0.53
   1  -1   2    3.03    0.72
   1  -1   3  916.50   29.19
   1  -1   3  965.29   29.71
   1  -1   4   36.96    1.96
   1  -1   4   35.97    2.06
   1  -1   4   38.55    2.19
   1  -1   5  312.70   11.05
   1  -1   5  316.08   10.96
  -1   1  -5  319.36   11.50
   1  -1   6   54.72    2.88
   1  -1   6   50.41    2.72
  -1   1  -6   52.21    3.30
   1  -1   7  217.49    8.58
   1  -1   7  223.12    8.19
  -1   1  -7  238.94    9.39
   1  -1   8   50.61    3.06
  -1   1  -8   48.73    3.45
   1  -1   8   40.22    2.31
   1  -1   9 2170.70   69.02
  -1   1  -9 2188.04   68.74
  -1   1 -10    3.51    1.16
  -1   1 -10    4.29    1.14
  -1   1 -10    3.10    0.90
   1  -1  10    4.42    1.07
  -1   1 -10    2.83    0.93
  -1   1 -11    5.17    1.52
  -1   1 -11    6.60    1.63
   1  -1  11    6.17    1.36
  -1   1 -11    5.54    1.15
  -1   1 -11    5.07    1.16
  -1   1 -12    7.39    1.70
  -1   1 -12    7.47    1.81
   1  -1  12    8.40    1.53
  -1   1 -12    6.29    1.28
  -1   1 -13  946.65   32.59
  -1   1 -13  936.90   32.46
   1  -1  13  987.04   32.31
  -1   1 -14   98.33    5.76
  -1   1 -14   96.06    5.65
   1  -1  14  101.64    5.56
  -1   1 -15  423.46   16.33
  -1   1 -15  416.61   16.13
   1  -1  15  436.47   15.99
  -1   1 -16   35.94    3.07
  -1   1 -16   37.27    3.28
   1  -1  16   35.68    2.97
  -1   1 -17    1.54    1.24
  -1   1 -17    1.14    1.17
   1  -1  17    2.90    1.19
  -1   1 -18   31.43    2.47
  -1   1 -18   30.76    2.31
  -1   1 -19   71.38    3.32
  -1   1 -19   58.28    2.82
   1   0 -20   18.28    1.34
   1   0 -19  108.81    4.90
   1   0 -18   19.89    2.14
  -1   0  18   18.86    1.66
   1   0 -18   14.38    1.45
   1   0 -17   32.35    2.95
  -1   0  17   27.90    2.33
   1   0 -17   27.50    2.34
   1   0 -16    7.13    1.82
   1   0 -16    6.30    1.28
  -1   0  16    6.90    1.47
   1   0 -16    6.25    1.34
   1   0 -16    6.54    1.49
   1   0 -15   95.53    5.49
   1   0 -15   86.60    4.65
  -1   0  15   82.01    4.64
   1   0 -15   70.51    4.48
   1   0 -15   77.41    4.70
   1   0 -14   86.57    5.25
   1   0 -14   85.75    4.68
   1   0 -14   81.02    4.82
   1   0 -14   76.00    4.75
   1   0 -13  304.62   11.97
   1   0 -13  282.80   11.21
   1   0 -13  269.12   11.34
   1   0 -13  288.60   11.56
   1   0 -12   16.79    2.21
   1   0 -12   12.92    1.76
   1   0 -12   12.43    1.91
   1   0 -12   17.31    2.15
   1   0 -11   11.75    1.70
   1   0 -11   16.67    2.09
   1   0 -11   12.84    1.85
   1   0 -11   11.38    1.73
   1   0 -10  141.78    5.99
   1   0 -10  135.65    6.22
   1   0 -10  129.32    6.06
   1   0 -10  132.87    6.09
   1   0  -9 3248.90  100.83
  -1   0   9 3173.46  102.15
   1   0  -9 3217.51  102.31
   1   0  -9 3288.19  100.80
   1   0  -8  265.66   10.86
  -1   0   8  266.07   10.76
   1   0  -7   26.82    2.57
   1   0  -7   34.20    2.73
  -1   0   7   35.34    2.72
   1   0  -6  155.79    6.67
   1   0  -6  145.22    6.45
  -1   0   6  146.58    6.38
   1   0  -5  132.13    5.61
   1   0  -4   12.69    1.38
  -1   0   4    8.38    0.59
  -1   0   3  676.83   21.05
  -1   0   2    2.48    0.45
   1   0  -2    2.69    0.44
   1   0  -1 1148.74   34.94
  -1   0   1 1126.55   34.84
   1   0  -1 1109.17   34.82
  -1   0   0    1.72    0.34
   1   0   0    1.55    0.36
   1   0   2   46.04    2.05
  -1   0  -2   44.72    2.03
  -1   0  -4    6.22    0.88
  -1   0  -4    6.01    0.83
  -1   0  -4    6.94    1.04
   1   0   4    6.02    0.78
   1   0   5  361.69   12.37
  -1   0  -5  416.72   13.20
  -1   0  -6    9.47    1.26
   1   0   6    7.53    0.80
  -1   0  -7 1319.05   40.70
   1   0   7 1240.24   39.06
  -1   0  -8   11.66    1.58
  -1   0  -9  879.20   29.89
  -1   0 -10   32.78    2.52
   1   0  10   32.40    2.79
  -1   0 -11  997.83   33.08
  -1   0 -12    1.27    1.21
  -1   0 -12    1.58    1.26
  -1   0 -13   74.13    4.55
  -1   0 -13   68.11    4.58
  -1   0 -14    2.45    1.44
  -1   0 -14    0.48    1.18
   1   0  14    0.76    1.24
  -1   0 -15  341.34   14.29
  -1   0 -15  353.47   13.94
   1   0  15  383.04   14.10
  -1   0 -16    9.90    2.02
  -1   0 -16    9.69    1.81
   1   0  16   11.77    1.89
  -1   0 -17   28.97    2.93
  -1   0 -17   30.52    2.55
   1   0  17   32.70    2.76
  -1   0 -18    2.35    1.21
  -1   0 -18    0.79    0.78
   1   0  18    1.85    1.05
  -1   0 -19   13.54    1.60
  -1   0 -20    9.96    1.03
   1   1 -18   51.35    2.67
   1   1 -17   48.61    3.04
  -1  -1  17   56.02    3.15
   1   1 -17   48.95    2.93
   1   1 -16   22.31    2.23
  -1  -1  16   21.56    2.11
   1   1 -16   19.21    2.07
   1   1 -16   22.20    2.19
   1   1 -15   55.04    3.74
   1   1 -15   47.55    3.53
  -1  -1  15   51.21    3.47
   1   1 -15   51.42    3.57
   1   1 -14    0.31    1.05
  -1  -1  14    1.44    1.03
   1   1 -14    0.53    1.06
   1   1 -14    3.18    1.31
   1   1 -13   65.59    4.18
  -1  -1  13   62.53    3.90
   1   1 -13   53.73    3.98
   1   1 -13   66.60    4.17
   1   1 -12   54.12    3.65
   1   1 -12   49.55    3.60
   1   1 -12   50.97    3.54
   1   1 -11   73.46    4.38
   1   1 -11   76.40    4.48
   1   1 -11   78.43    4.39
   1   1 -10    9.32    1.52
   1   1 -10   10.17    1.64
   1   1 -10   12.98    1.64
   1   1  -9  142.23    6.28
   1   1  -9  148.94    6.47
   1   1  -9  147.39    6.32
  -1  -1   8   90.17    4.93
   1   1  -8   72.89    4.66
  -1  -1   7 2940.53   91.57
  -1  -1   7 2888.78   91.55
  -1  -1   5   13.47    1.68
  -1  -1   4   23.94    1.95
   1   1  -3  802.27   25.71
   1   1  -2  939.96   29.55
  -1  -1   0   66.11    2.49
   1   1   0   64.81    2.49
  -1  -1   0   59.52    2.20
   1   1   1   17.00    0.96
  -1  -1  -2    9.38    0.56
  -1  -1  -2    9.53    0.83
  -1  -1  -4   14.85    1.21
  -1  -1  -4   19.35    1.29
  -1  -1  -5 6933.54  212.25
  -1  -1  -6   61.37    3.26
  -1  -1  -6   59.71    3.03
  -1  -1  -6   54.47    2.26
  -1  -1  -7  135.84    5.97
  -1  -1  -7  130.90    5.75
  -1  -1  -8    3.28    1.01
  -1  -1  -8    2.37    0.89
  -1  -1  -9 1442.19   46.55
  -1  -1  -9 1419.53   46.37
  -1  -1 -10   20.96    2.30
   1   1  11   48.09    2.88
  -1  -1 -11   55.07    3.43
  -1  -1 -11   53.04    3.17
  -1  -1 -12    1.38    0.94
  -1  -1 -12    0.94    0.82
  -1  -1 -13   40.19    3.08
  -1  -1 -13   35.30    2.72
  -1  -1 -14    5.57    1.42
  -1  -1 -14    4.57    1.24
  -1  -1 -15  323.12   12.62
  -1  -1 -16   -0.14    1.03
   1   1  16    0.52    1.20
  -1  -1 -17  226.26    9.52
   1   1  17  286.95   10.45
  -1  -1 -18   -0.48    0.72
   1   1  18    0.95    1.04
   1   1  19    0.42    0.75
   1   2 -19   48.99    2.56
   1   2 -18   73.53    3.62
   1   2 -18   61.68    2.96
   1   2 -17    1.53    0.96
   1   2 -17    2.56    1.23
   1   2 -17    0.81    0.75
   1   2 -16    2.89    1.51
   1   2 -16    4.08    1.33
   1   2 -16    1.75    1.04
   1   2 -15   30.92    3.10
  -1  -2  15   27.65    2.45
   1   2 -15   27.34    2.65
   1   2 -15   25.10    2.44
   1   2 -14  104.04    6.02
   1   2 -14  108.36    5.81
  -1  -2  14  102.72    5.32
   1   2 -14   96.99    5.55
   1   2 -14  102.18    5.44
   1   2 -13  558.62   20.24
   1   2 -13  569.41   20.01
   1   2 -13  530.17   19.76
  -1  -2  13  539.44   19.26
   1   2 -13  537.37   19.53
   1   2 -12  235.12    9.82
   1   2 -12  230.79    9.90
   1   2 -12  218.87    9.61
  -1  -2  12  219.24    9.11
   1   2 -12  216.35    9.34
   1   2 -11    0.62    1.28
   1   2 -11    1.41    1.25
  -1  -2  11    1.47    0.97
   1   2 -11    2.36    1.30
   1   2 -11    3.46    1.25
   1   2 -10    2.15    1.14
   1   2 -10    1.48    1.05
   1   2 -10    1.78    0.88
  -1  -2  10    1.32    0.82
   1   2 -10    2.96    1.08
   1   2 -10    1.67    1.07
   1   2  -9  553.36   18.59
   1   2  -9  535.21   18.56
  -1  -2   9  494.91   17.83
   1   2  -9  543.88   18.64
   1   2  -9  527.93   18.27
   1   2  -8  211.23    8.43
   1   2  -8  218.83    8.49
  -1  -2   8  238.97    9.66
   1   2  -8  225.55    8.60
  -1  -2   8  193.26    7.59
  -1  -2   7  708.01   24.09
  -1  -2   7  702.17   24.32
   1   2  -7  668.73   24.08
  -1  -2   6   23.14    2.20
  -1  -2   6   22.81    2.30
   1   2  -6   21.47    2.13
  -1  -2   5 1776.02   55.73
  -1  -2   5 1777.55   55.56
   1   2  -5 1699.75   55.51
  -1  -2   4    2.86    0.98
  -1  -2   4    2.65    0.98
   1   2  -4    4.43    1.03
   1   2  -3 3375.44  104.31
   1   2  -2  893.93   28.42
   1   2  -1  289.89    9.69
   1   2   0   34.77    1.62
  -1  -2  -1 1556.73   47.70
   1   2   1 1554.83   48.46
   1   2   3  212.83    6.79
   1   2   3  207.49    6.78
   1   2   4   55.98    2.31
   1   2   4   51.41    2.23
   1   2   6  252.41    8.33
  -1  -2  -6  209.96    7.64
   1   2   7 1625.35   44.33
  -1  -2  -7 1323.88   42.74
   1   2   8   30.70    2.29
  -1  -2  -8   30.36    2.61
  -1  -2  -9  149.23    6.18
   1   2   9  128.25    6.33
  -1  -2  -9  149.10    7.09
   1   2  10    0.53    0.63
  -1  -2 -10    0.83    0.94
   1   2  10    1.70    0.76
  -1  -2 -10    0.63    0.88
   1   2  11 1393.38   45.77
  -1  -2 -11 1415.76   46.07
  -1  -2 -11 1507.69   46.69
  -1  -2 -11 1467.71   46.18
   1   2  12    2.60    0.88
  -1  -2 -12    3.40    1.03
  -1  -2 -12    2.82    1.02
   1   2  13   37.50    2.65
  -1  -2 -13   45.21    3.12
  -1  -2 -13   42.74    3.04
  -1  -2 -14    1.45    0.99
  -1  -2 -14    0.51    0.84
  -1  -2 -15   23.69    2.77
  -1  -2 -15   22.74    2.23
  -1  -2 -15   21.02    2.11
  -1  -2 -16    3.33    1.57
  -1  -2 -16    2.58    1.00
  -1  -2 -17  423.42   15.78
   1   2  17  410.00   15.28
  -1  -2 -18   12.54    1.87
   1   2  18   11.19    1.62
  -1  -2 -19   10.08    1.51
   1   2  19   10.77    1.38
  -1  -2 -20    9.69    1.17
   1   2  20   10.72    1.07
   1   3 -18   25.18    1.71
   1   3 -18   27.59    1.92
   1   3 -17  167.70    6.44
   1   3 -17  180.89    6.78
   1   3 -16  118.76    5.71
   1   3 -16  125.12    5.70
   1   3 -16  103.64    4.71
   1   3 -16  102.91    5.08
  -1  -3  16  104.29    4.81
   1   3 -15    2.81    1.42
   1   3 -15    1.60    1.30
   1   3 -15    0.70    1.12
   1   3 -14   38.41    3.37
   1   3 -14   39.75    3.42
   1   3 -14   38.43    3.24
   1   3 -13   49.80    3.91
   1   3 -13   56.59    4.08
   1   3 -13   49.23    3.82
  -1  -3  13   46.20    3.29
   1   3 -13   48.51    3.50
   1   3 -12  110.03    6.05
   1   3 -12  114.68    6.11
   1   3 -12  105.80    5.93
  -1  -3  12  101.71    5.34
   1   3 -12  108.83    5.67
   1   3 -11  790.29   27.67
   1   3 -11  814.95   27.79
   1   3 -11  794.85   27.11
  -1  -3  11  781.09   26.91
   1   3 -11  831.83   27.83
   1   3 -11  813.79   27.36
   1   3 -10   68.33    4.34
   1   3 -10   68.49    4.32
   1   3 -10   66.76    4.00
   1   3 -10   70.02    4.35
  -1  -3  10   69.42    3.88
   1   3 -10   66.19    4.03
   1   3  -9  216.57    8.93
   1   3  -9  215.43    8.94
   1   3  -9  215.97    8.67
   1   3  -9  215.94    9.01
  -1  -3   9  193.36    8.26
   1   3  -9  213.57    8.66
   1   3  -8   31.08    2.56
   1   3  -8   32.75    2.54
   1   3  -8   30.72    2.57
   1   3  -8   30.72    2.42
  -1  -3   8   28.37    2.11
   1   3  -8   27.89    2.25
   1   3  -7 2740.45   87.41
  -1  -3   7 2759.79   88.72
  -1  -3   7 2854.71   89.24
   1   3  -7 2866.84   87.69
  -1  -3   6  649.96   23.02
  -1  -3   6  670.13   23.38
   1   3  -6  668.01   23.21
  -1  -3   5 2753.37   83.76
  -1  -3   5 2681.96   83.38
   1   3  -5 2528.79   83.28
  -1  -3   4   39.86    2.85
   1   3  -4   44.40    2.92
  -1  -3   3   14.86    1.68
   1   3  -3   14.84    1.71
   1   3  -3   15.34    1.64
   1   3  -2  109.66    4.93
  -1  -3   2  101.38    4.78
   1   3  -2  105.36    4.61
   1   3   0  393.67   13.01
  -1  -3  -1   23.70    1.36
  -1  -3  -2  167.62    5.59
   1   3   2  149.78    6.43
   1   3   3  734.13   22.89
   1   3   4   83.31    3.15
   1   3   4   82.39    3.12
   1   3   5  167.86    5.94
   1   3   5  165.34    5.91
   1   3   6   10.92    1.04
   1   3   7 1825.89   59.17
   1   3   7 1964.77   59.20
   1   3   8   37.75    2.33
  -1  -3  -8   26.27    1.40
  -1  -3  -9   44.49    2.76
  -1  -3  -9   53.69    3.03
   1   3   9   46.64    2.76
  -1  -3 -10   28.96    2.42
   1   3  10   29.07    2.23
   1   3  11    1.73    0.93
  -1  -3 -11    2.86    1.21
  -1  -3 -12    2.71    1.18
   1   3  12    2.30    0.97
   1   3  13  403.86   14.58
  -1  -3 -13  405.29   14.97
   1   3  14    1.56    0.89
  -1  -3 -14    1.51    1.05
  -1  -3 -15   47.16    3.74
  -1  -3 -15   40.12    3.04
  -1  -3 -16   -0.33    1.29
  -1  -3 -16    0.06    0.81
  -1  -3 -17   63.44    4.19
  -1  -3 -18    0.38    1.05
   1   3  18   -0.39    1.01
  -1  -3 -19   79.34    4.02
   1   3  19   76.83    3.82
  -1  -3 -20   -0.06    0.54
   1   3  20   -0.11    0.55
   1   4 -17   84.77    3.82
   1   4 -17   77.63    3.81
   1   4 -16   34.70    2.48
   1   4 -16   34.21    2.56
   1   4 -15  206.95    8.15
   1   4 -15  192.49    7.85
   1   4 -15  152.46    6.68
   1   4 -15  170.73    7.45
  -1  -4  15  166.27    6.85
   1   4 -14   93.11    5.30
   1   4 -14   85.68    5.06
   1   4 -14   89.58    4.57
   1   4 -14   86.12    5.02
  -1  -4  14   89.78    4.52
   1   4 -13   43.91    3.52
   1   4 -13   44.51    3.62
   1   4 -13   36.75    3.31
   1   4 -13   39.30    2.99
   1   4 -12   18.99    2.55
   1   4 -12   20.57    2.44
   1   4 -12   22.79    2.66
   1   4 -11    0.90    1.20
   1   4 -11    3.09    1.31
   1   4 -11    1.31    1.37
   1   4 -10  188.32    8.36
   1   4 -10  175.98    8.18
   1   4 -10  192.56    8.62
   1   4  -9  595.29   21.26
   1   4  -9  598.91   21.37
   1   4  -9  630.36   21.72
   1   4  -8    1.41    1.15
   1   4  -8    0.50    1.06
   1   4  -7  266.09   10.88
   1   4  -7  270.34   10.70
   1   4  -7  303.35   11.26
   1   4  -7  301.56   11.18
   1   4  -6  108.84    5.21
   1   4  -6  110.21    5.04
   1   4  -6  106.64    5.28
   1   4  -6  106.82    5.24
   1   4  -5 1092.17   35.68
  -1  -4   5 1141.43   36.97
   1   4  -5 1101.47   35.79
   1   4  -5 1094.03   36.83
  -1  -4   4  499.08   18.26
   1   4  -4  517.13   18.21
   1   4  -3 2986.77   93.39
  -1  -4   3 3006.30   93.32
   1   4  -3 2931.42   92.93
   1   4  -2    3.85    1.15
   1   4  -2    4.76    1.05
   1   4  -1  419.54   15.14
   1   4  -1  419.65   14.51
  -1  -4   0 1120.43   35.62
   1   4   0 1123.36   35.62
  -1  -4  -1 7412.56  226.90
  -1  -4  -2  372.85   12.41
   1   4   3  184.00    7.53
  -1  -4  -3  166.59    6.15
   1   4   4  155.20    5.51
   1   4   5  319.11   10.56
   1   4   6   87.04    3.60
   1   4   7 1966.68   58.16
   1   4   7 1767.93   57.33
   1   4   8    7.19    1.20
  -1  -4  -8    7.11    1.17
  -1  -4  -9  585.53   19.62
   1   4   9  552.14   19.54
  -1  -4  -9  585.65   19.74
  -1  -4 -10   25.99    2.33
  -1  -4 -10   25.92    2.26
   1   4  10   24.05    2.18
  -1  -4 -11  196.11    8.50
   1   4  11  198.90    8.23
  -1  -4 -12    4.60    1.40
   1   4  12    4.65    1.27
   1   4  13   27.56    2.49
   1   4  14   -0.19    0.97
  -1  -4 -14    1.31    1.05
   1   4  15  142.61    6.33
  -1  -4 -15  150.38    6.83
  -1  -4 -16    7.85    1.75
  -1  -4 -16    6.49    1.31
  -1  -4 -17   94.44    5.05
  -1  -4 -18    0.66    0.92
  -1  -4 -19    7.46    1.22
   1   4  19    9.45    1.25
   1   4  20    2.04    0.56
   1   5 -17   47.84    2.35
   1   5 -16  214.48    7.93
   1   5 -16  227.39    8.40
   1   5 -15  145.01    6.24
   1   5 -15  152.28    6.69
   1   5 -14    4.25    0.87
   1   5 -14    5.75    1.28
  -1  -5  14    3.87    0.93
   1   5 -13   46.95    3.40
   1   5 -13   44.50    2.99
   1   5 -13   48.58    3.60
  -1  -5  13   44.03    2.91
   1   5 -12    0.26    0.90
   1   5 -12   -0.08    1.20
  -1  -5  12    0.48    0.82
   1   5 -12    1.04    1.35
   1   5 -11   31.80    3.32
   1   5 -11   32.79    3.04
   1   5 -11   28.35    2.63
   1   5 -11   32.86    3.29
  -1  -5  11   24.57    2.40
   1   5 -10  218.11    9.72
   1   5 -10  214.74    9.26
   1   5 -10  213.93    9.08
   1   5 -10  205.82    9.46
   1   5 -10  210.68    9.61
  -1  -5  10  213.44    8.80
   1   5  -9   16.23    2.33
   1   5  -9   10.97    1.87
   1   5  -9   11.63    1.85
   1   5  -9   16.74    2.42
   1   5  -9   13.72    2.12
  -1  -5   9   14.87    1.84
   1   5  -8   62.13    3.92
   1   5  -8   63.12    4.19
   1   5  -8   62.04    3.89
   1   5  -8   61.77    4.22
   1   5  -8   66.72    4.40
  -1  -5   8   62.22    3.65
   1   5  -7   30.38    2.55
   1   5  -7   28.41    2.75
   1   5  -7   29.37    2.61
   1   5  -7   30.64    2.86
   1   5  -7   30.15    2.79
  -1  -5   7   28.97    2.34
   1   5  -6  197.52    8.30
   1   5  -6  195.06    7.95
   1   5  -6  198.58    8.12
   1   5  -6  185.42    8.38
  -1  -5   6  189.79    7.71
   1   5  -5  597.29   20.22
   1   5  -5  598.57   20.38
   1   5  -5  574.14   19.95
  -1  -5   5  588.00   19.83
   1   5  -4    8.15    1.29
   1   5  -4    9.70    1.28
   1   5  -4    9.15    1.36
  -1  -5   4   11.63    1.30
   1   5  -4    8.47    1.46
   1   5  -3  631.17   20.91
   1   5  -3  630.08   21.16
   1   5  -3  602.84   21.09
   1   5  -3  611.00   21.63
   1   5  -2  242.78    9.25
   1   5  -2  232.32    9.37
   1   5  -2  235.74    9.32
   1   5  -2  259.20    9.98
   1   5  -1   29.16    2.74
  -1  -5   1   30.62    2.38
   1   5  -1   29.27    2.34
   1   5   0  186.02    8.31
  -1  -5   0  185.51    7.36
   1   5   0  179.27    7.29
   1   5   1   63.13    4.14
  -1  -5  -1   64.88    3.35
   1   5   1   64.49    3.28
  -1  -5  -2  207.57    7.74
  -1  -5  -3 4206.72  129.19
   1   5   3 4179.84  131.18
   1   5   4  106.93    5.81
   1   5   5  150.75    6.54
  -1  -5  -5  158.63    6.60
  -1  -5  -6   14.89    1.74
  -1  -5  -7  385.03   14.09
   1   5   7  384.60   14.27
  -1  -5  -7  427.84   14.70
   1   5   8  117.31    5.62
  -1  -5  -8  120.49    5.58
  -1  -5  -9 1510.38   46.97
   1   5   9 1442.80   46.91
  -1  -5  -9 1420.80   46.70
  -1  -5 -10   18.97    2.05
  -1  -5 -10   17.64    2.09
   1   5  10   19.96    2.16
   1   5  11    1.98    1.22
  -1  -5 -11    1.82    1.11
  -1  -5 -11    2.72    1.26
  -1  -5 -12    3.02    1.25
   1   5  12    3.89    1.28
   1   5  13  222.07    9.30
   1   5  14    5.43    1.36
   1   5  15   81.07    4.28
  -1  -5 -15   76.43    4.50
   1   5  16   -0.40    0.78
  -1  -5 -16   -0.53    1.08
  -1  -5 -16   -0.40    0.90
  -1  -5 -17   -0.06    0.92
  -1  -5 -17    0.20    0.65
  -1  -5 -18    0.85    0.81
  -1  -5 -19   72.75    3.30
   1   5  19   97.50    3.82
   1   6 -14  253.58    9.40
   1   6 -14  281.69   10.28
   1   6 -13   55.43    3.06
   1   6 -13   80.06    4.36
   1   6 -13   70.81    3.60
  -1  -6  13   56.84    3.07
   1   6 -12   13.03    1.59
   1   6 -12   16.48    1.83
   1   6 -12   15.16    2.17
  -1  -6  12   14.01    1.57
   1   6 -11   25.86    2.29
   1   6 -11   23.19    2.27
   1   6 -11   23.98    2.73
  -1  -6  11   21.44    2.03
   1   6 -10   20.02    2.16
   1   6 -10   18.53    2.10
   1   6 -10   21.21    2.62
  -1  -6  10   18.89    1.99
   1   6  -9  744.22   24.97
   1   6  -9  674.44   23.90
   1   6  -9  670.12   24.02
   1   6  -9  775.57   25.24
   1   6  -9  740.24   25.23
  -1  -6   9  639.86   23.57
   1   6  -8  390.13   14.54
   1   6  -8  359.20   13.69
   1   6  -8  368.84   13.97
   1   6  -8  366.47   14.55
   1   6  -8  367.56   14.64
  -1  -6   8  359.83   13.57
   1   6  -7   15.56    2.20
   1   6  -7   12.67    1.77
   1   6  -7   18.50    2.13
   1   6  -7   15.85    2.53
  -1  -6   7   16.13    1.88
   1   6  -6    0.42    0.93
   1   6  -6    1.33    1.12
   1   6  -6    2.42    0.96
  -1  -6   6    1.71    0.84
   1   6  -5  415.59   15.39
   1   6  -5  402.09   14.78
  -1  -6   5  403.99   14.89
   1   6  -4  549.12   18.99
   1   6  -4  570.33   19.49
   1   6  -4  574.61   19.60
   1   6  -4  550.11   19.93
  -1  -6   4  554.73   19.13
   1   6  -3 1697.11   54.83
   1   6  -3 1752.15   55.12
   1   6  -3 1767.81   55.52
  -1  -6   3 1701.10   54.66
   1   6  -2   33.20    2.39
   1   6  -2   32.55    2.52
   1   6  -2   29.10    2.16
   1   6  -2   31.20    2.64
  -1  -6   2   32.96    2.35
   1   6  -1  328.32   12.40
   1   6  -1  384.63   13.09
  -1  -6   1  338.44   13.24
   1   6  -1  338.50   12.47
   1   6  -1  372.37   13.18
  -1  -6   1  359.25   12.70
   1   6   0   58.15    3.45
   1   6   0   59.39    3.30
   1   6   0   56.38    3.42
  -1  -6   0   58.19    3.33
   1   6   1  484.58   17.03
   1   6   1  517.95   17.31
  -1  -6  -1  482.41   17.05
   1   6   2  200.47    7.87
  -1  -6  -2  186.84    7.77
   1   6   3  365.66   13.44
  -1  -6  -3  374.86   13.39
   1   6   4   21.33    2.09
  -1  -6  -4   20.98    2.05
   1   6   5   76.96    4.33
  -1  -6  -5   85.07    4.53
  -1  -6  -6    0.34    1.12
  -1  -6  -7  150.82    6.71
  -1  -6  -7  139.79    6.89
  -1  -6  -8   39.32    2.78
  -1  -6  -8   41.15    3.09
   1   6   8   40.65    3.10
  -1  -6  -9   65.80    4.16
  -1  -6  -9   55.81    3.67
   1   6  10   21.97    2.37
  -1  -6 -10   21.01    2.35
  -1  -6 -10   19.91    2.11
  -1  -6 -11  155.52    7.40
   1   6  11  163.20    7.40
  -1  -6 -11  138.36    6.77
   1   6  12    2.37    1.22
  -1  -6 -12    1.58    1.05
  -1  -6 -12    1.82    1.29
   1   6  13    8.31    1.67
   1   6  14    0.53    1.11
   1   6  15  281.51   10.58
  -1  -6 -15  262.24   10.52
  -1  -6 -15  282.55   10.89
   1   6  16    1.97    0.81
  -1  -6 -16    2.91    1.01
  -1  -6 -16    2.75    0.98
  -1  -6 -17    1.55    0.78
  -1  -6 -17    1.42    0.70
   1   7 -14   18.93    1.54
   1   7 -13  119.14    5.36
   1   7 -12  297.31   11.32
   1   7 -11   92.67    4.54
  -1  -7  11   98.22    4.50
   1   7 -10    7.65    1.37
   1   7 -10    9.42    1.82
  -1  -7  10    7.55    1.36
   1   7  -9   82.28    4.59
   1   7  -9   91.44    5.18
  -1  -7   9   78.27    4.31
   1   7  -8   52.77    3.63
   1   7  -8   56.82    3.95
  -1  -7   8   52.01    3.38
   1   7  -7  454.74   16.40
   1   7  -7  450.30   16.58
  -1  -7   7  421.45   15.86
   1   7  -6  164.49    7.60
   1   7  -6  168.72    7.75
  -1  -7   6  165.30    7.32
   1   7  -5   44.51    3.38
   1   7  -5   49.19    3.56
   1   7  -5   47.59    3.95
  -1  -7   5   46.31    3.27
   1   7  -4   16.37    1.91
   1   7  -4   16.75    2.06
   1   7  -4   16.37    2.30
  -1  -7   4   15.59    1.84
   1   7  -3   59.24    3.70
   1   7  -3   70.88    4.21
   1   7  -3   68.73    4.48
  -1  -7   3   59.67    3.77
   1   7  -2  241.22    9.93
   1   7  -2  241.26    9.39
   1   7  -2  241.67    9.44
  -1  -7   2  246.44    9.76
   1   7  -1 1356.37   42.14
   1   7  -1 1240.39   41.42
   1   7  -1 1212.32   41.10
  -1  -7   1 1384.79   41.92
   1   7   0   61.67    3.92
   1   7   0   60.78    3.68
  -1  -7   0   67.39    3.90
   1   7   1    2.16    1.05
   1   7   1    1.60    1.03
  -1  -7  -1    1.26    0.95
   1   7   2   98.42    5.34
   1   7   2  108.24    5.35
  -1  -7  -3 1653.79   52.79
   1   7   3 1631.96   52.74
  -1  -7  -4  284.55   11.60
   1   7   4  312.37   11.81
  -1  -7  -5  870.67   29.69
   1   7   5  878.81   29.67
  -1  -7  -6    1.75    1.23
   1   7   6    1.71    1.15
  -1  -7  -7    3.67    1.51
  -1  -7  -7    2.90    1.35
  -1  -7  -8   16.75    2.18
   1   7   9  659.31   23.24
  -1  -7  -9  659.10   23.25
  -1  -7 -10    2.86    1.02
  -1  -7 -10    3.19    1.40
   1   7  10    2.69    1.35
  -1  -7 -11   34.02    3.07
   1   7  11   29.88    2.89
  -1  -7 -12   21.48    2.49
   1   7  12   20.31    2.37
   1   7  13    6.51    1.62
   1   7  14    0.62    0.99
  -1  -7 -14    0.65    0.80
   1   7  15   46.37    2.92
  -1  -7 -15   41.86    2.97
   1   7  16    0.04    0.61
  -1  -7 -16    0.17    0.73
   1   8 -12    2.96    0.76
   1   8 -12    3.22    0.84
   1   8 -11   27.53    2.10
   1   8 -10   27.89    1.91
   1   8 -10   29.66    2.35
   1   8  -9    5.71    1.23
  -1  -8   9    6.38    1.10
   1   8  -8  222.35    8.88
   1   8  -8  226.87    9.20
  -1  -8   8  217.66    8.68
   1   8  -7  165.14    7.33
   1   8  -7  170.77    7.49
  -1  -8   7  158.09    7.06
   1   8  -6    1.46    1.06
   1   8  -6    1.42    1.01
  -1  -8   6    1.27    0.92
   1   8  -5  146.03    6.77
   1   8  -5  128.91    6.31
  -1  -8   5  133.09    6.39
   1   8  -4   16.40    2.08
   1   8  -4   15.37    1.85
  -1  -8   4   16.27    2.00
   1   8  -3   44.37    3.40
   1   8  -3   38.71    2.85
  -1  -8   3   46.19    3.30
   1   8  -2    1.25    0.82
   1   8  -2    0.76    1.15
  -1  -8   2   -0.43    0.97
   1   8  -1   32.43    2.72
  -1  -8   1   39.30    3.13
   1   8   0  219.26    9.06
   1   8   0  219.79    9.42
  -1  -8   0  212.69    9.16
   1   8   1  601.27   21.15
   1   8   2    1.91    1.22
  -1  -8  -2    2.40    1.32
   1   8   3  109.24    5.80
  -1  -8  -3  104.87    5.75
   1   8   4   37.93    3.21
  -1  -8  -4   42.06    3.40
   1   8   5  441.02   16.51
  -1  -8  -5  436.97   16.64
   1   8   6  114.90    6.03
  -1  -8  -6   99.79    5.90
   1   8   7  389.27   15.31
  -1  -8  -7  411.72   15.45
  -1  -8  -8    0.58    1.34
  -1  -8  -9   65.69    4.45
   1   8  10   66.69    4.46
  -1  -8 -10   72.10    4.63
   1   8  11  759.79   26.07
  -1  -8 -11  750.57   26.15
  -1  -8 -12   54.37    3.82
   1   8  12   54.99    3.72
   1   8  13   63.86    3.86
   1   8  14    2.73    1.01
   1   8  15   15.21    1.48
  -1  -8 -15   14.29    1.54
   1   8  16    2.21    0.59
  -1  -8 -16    2.70    0.65
   1   9 -11  173.18    6.27
   1   9 -10   25.17    1.89
   1   9  -9   16.75    1.35
   1   9  -8    3.11    0.79
   1   9  -7   36.80    2.37
   1   9  -6  203.63    8.00
  -1  -9   6  219.56    8.27
  -1  -9   5  272.14   10.38
  -1  -9   4   38.96    2.83
   1   9  -1  351.74   13.70
  -1  -9   1  434.77   14.75
   1   9   0  169.88    7.38
  -1  -9   0  167.77    7.69
   1   9   1    2.93    1.21
  -1  -9  -1    3.03    1.41
   1   9   1    2.57    1.04
   1   9   2   19.46    2.24
  -1  -9  -2   20.74    2.45
   1   9   3   12.53    1.96
  -1  -9  -3    8.79    1.88
   1   9   4   34.91    3.08
  -1  -9  -4   29.94    3.01
   1   9   5  117.16    6.16
  -1  -9  -5  111.13    6.15
   1   9   6    0.95    1.15
  -1  -9  -6    1.10    1.41
   1   9   7  237.37   10.14
  -1  -9  -8  109.63    5.89
   1   9   8  100.99    5.65
  -1  -9  -9   32.48    3.05
  -1  -9 -10   12.73    1.98
   1   9  11    1.70    1.14
  -1  -9 -11    0.27    1.09
   1   9  12    6.88    1.44
   1   9  13  119.02    5.37
   1   9  14    7.76    1.10
   1   9  15    0.52    0.49
   1  10  -8    3.19    0.79
   1  10  -7   10.11    1.27
   1  10  -6   25.42    2.06
   1  10  -5  259.60    9.93
  -1 -10   4  325.13   11.96
   1  10  -4  388.01   12.94
  -1 -10   3  166.61    6.83
   1  10  -3  175.14    7.30
  -1 -10   2   18.63    1.89
   1  10  -2   19.80    2.01
  -1 -10   1    3.81    1.20
   1  10  -1    3.13    1.09
   1  10   0   66.63    3.49
  -1 -10   0   70.60    4.02
   1  10   0   68.02    3.65
   1  10   1  484.04   18.04
  -1 -10  -1  601.50   19.01
   1  10   2  132.28    5.99
  -1 -10  -2  128.82    6.22
  -1 -10  -3    4.07    1.45
   1  10   3    2.74    1.16
  -1 -10  -3    2.81    1.32
   1  10   4    2.02    1.16
  -1 -10  -4    2.71    1.36
  -1 -10  -4    2.01    1.26
   1  10   5   21.99    2.26
  -1 -10  -5   21.47    2.38
   1  10   6   79.80    4.50
   1  10   7  394.12   14.47
   1  10   8   14.34    1.90
   1  10   9   14.12    1.87
  -1 -10  -9   15.59    1.95
  -1 -10 -10   17.21    1.91
   1  10  12   -0.04    0.74
   1  10  13    5.75    0.88
  -1 -11   3   39.52    2.06
  -1 -11   2  137.36    5.38
  -1 -11   1   95.72    4.26
  -1 -11   0    0.66    0.82
  -1 -11  -1   11.68    1.46
  -1 -11  -2   57.46    3.12
   1  11   2   42.99    2.35
   1  11   3  167.73    7.03
  -1 -11  -3  243.16    8.11
   1  11   4  104.81    4.69
  -1 -11  -4  117.29    5.17
  -1 -11  -5   31.49    2.34
   1  11   5   28.23    2.05
  -1 -11  -6   11.81    1.54
   1  11   6   12.06    1.39
   1  11   7   33.06    2.20
   1  11   8   51.16    2.77
  -1 -11  -9   79.14    3.72
   1  11   9   82.33    3.67
   1  11  10   14.80    1.27
   2 -11  -2    0.87    0.50
   2 -11  -1   11.37    1.06
  -2  10  10   30.02    1.82
  -2  10   9   -0.24    0.69
  -2  10   8   16.40    1.55
   2 -10  -8   11.14    1.21
   2 -10  -7    7.13    1.14
   2 -10  -6    0.29    0.74
   2 -10  -6    0.79    0.82
   2 -10  -5    2.07    0.88
  -2  10   5    4.23    1.16
   2 -10  -5    2.82    1.04
  -2  10   4  452.18   15.07
   2 -10  -4  435.04   15.25
   2 -10  -4  419.51   14.95
  -2  10   3   21.98    2.07
   2 -10  -3   19.77    1.69
   2 -10  -3   19.65    2.17
   2 -10  -2   47.87    2.68
  -2  10   2   56.82    3.29
   2 -10  -2   56.36    3.55
  -2  10   1    3.40    1.06
   2 -10  -1    1.82    0.67
   2 -10  -1    2.83    1.23
  -2  10   0   59.68    3.28
   2 -10   0   64.69    3.70
  -2  10  -1   56.35    2.91
   2 -10   1   53.91    3.30
  -2  10  -2  342.47   12.45
   2 -10   2  455.25   13.70
   2 -10   3   23.75    1.93
   2 -10   4    2.30    0.84
   2 -10   5    1.13    0.61
   2  -9 -13    2.97    0.75
  -2   9  12    2.30    0.73
  -2   9  11   -0.28    0.76
  -2   9  10  272.88    9.59
   2  -9 -10  230.00    9.09
  -2   9   9    1.82    1.08
   2  -9  -9    1.59    1.00
  -2   9   8    2.53    1.20
   2  -9  -8    1.26    1.15
   2  -9  -8    2.85    1.16
  -2   9   7    6.30    1.60
   2  -9  -7    5.34    1.47
   2  -9  -7    3.21    1.22
   2  -9  -6  118.67    5.90
   2  -9  -6  122.95    6.12
   2  -9  -5   18.36    2.12
   2  -9  -4  277.70   11.09
  -2   9   4  297.64   11.72
  -2   9   3    1.22    1.32
   2  -9  -3    0.81    1.03
   2  -9  -3    0.89    1.60
   2  -9  -2  710.29   24.90
  -2   9   2  779.09   25.79
   2  -9  -2  756.36   25.93
  -2   9   1    9.99    1.79
   2  -9  -1    6.69    1.33
   2  -9  -1    7.14    1.78
  -2   9   0   15.45    2.03
   2  -9   0   10.67    1.49
   2  -9   0   14.37    2.24
  -2   9  -1   10.34    1.67
   2  -9   1    6.88    1.17
  -2   9  -2   17.96    1.96
  -2   9  -3   38.38    2.62
   2  -9   3   37.33    2.98
  -2   9  -4  264.69    9.95
   2  -9   4  304.07   11.09
   2  -9   5    2.41    1.09
   2  -9   6  102.55    4.89
   2  -9   7    0.90    0.79
   2  -9   8   62.54    3.05
   2  -8 -15    0.26    0.60
  -2   8  13    8.25    1.15
  -2   8  12   37.31    2.45
   2  -8 -12   28.99    2.17
  -2   8  11    1.36    1.02
   2  -8 -11    1.80    1.02
  -2   8  10   22.23    2.29
   2  -8 -10   17.32    2.07
  -2   8   9    2.32    1.44
   2  -8  -9    3.74    1.62
   2  -8  -9    2.48    1.28
   2  -8  -8 1087.27   37.13
   2  -8  -8 1067.04   36.97
  -2   8   7    2.89    1.61
   2  -8  -7    1.76    1.40
   2  -8  -7    1.82    1.36
   2  -8  -6   78.70    4.81
  -2   8   6   79.88    4.98
   2  -8  -5    0.54    1.17
   2  -8  -4  231.48    9.92
  -2   8   4  245.62   10.49
  -2   8   3   22.47    2.68
   2  -8  -3   22.08    2.36
   2  -8  -2  525.76   18.90
  -2   8   2  541.43   19.66
  -2   8   1    7.66    1.78
   2  -8  -1    5.09    1.33
   2  -8   0  220.18    9.16
  -2   8   0  242.21   10.03
   2  -8   0  225.94   10.05
  -2   8  -1    1.57    1.21
  -2   8  -1    0.77    1.00
   2  -8   1    1.94    1.46
  -2   8  -2  111.97    5.87
  -2   8  -2  111.94    5.90
   2  -8   2  117.98    6.27
  -2   8  -3   57.10    3.72
  -2   8  -3   56.72    3.95
   2  -8   3   54.50    3.96
  -2   8  -4  170.42    7.50
  -2   8  -4  176.55    8.16
   2  -8   4  176.05    8.13
  -2   8  -5    0.76    0.84
  -2   8  -5    0.89    1.24
   2  -8   5    0.83    1.17
  -2   8  -6    3.25    1.50
   2  -8   6    3.70    1.42
  -2   8  -7   34.11    2.96
   2  -8   7   32.45    2.75
  -2   8  -8  330.48   12.56
   2  -8   8  318.01   12.09
   2  -8   9    4.47    1.08
   2  -8  10  106.60    4.69
   2  -8  11   20.09    1.43
   2  -7 -16   -0.04    0.68
   2  -7 -15    0.47    0.95
  -2   7  14   38.05    2.28
   2  -7 -14   53.08    3.41
  -2   7  13    0.05    0.74
   2  -7 -13    0.41    0.80
  -2   7  12  183.89    7.43
   2  -7 -12  158.98    7.31
  -2   7  11    5.93    1.47
   2  -7 -11    4.14    1.40
   2  -7 -10    2.81    1.74
  -2   7  10    4.06    1.47
   2  -7 -10    2.83    1.40
  -2   7   9    2.69    1.50
   2  -7  -9    4.65    1.76
   2  -7  -9    4.80    1.49
  -2   7   8    8.85    1.85
   2  -7  -8    9.21    1.91
   2  -7  -8    8.03    2.07
   2  -7  -8    7.12    1.74
  -2   7   7    3.69    1.59
   2  -7  -7    3.23    1.44
   2  -7  -7    2.25    1.57
   2  -7  -6  542.05   19.97
  -2   7   6  587.15   20.35
   2  -7  -6  529.88   20.29
  -2   7   5    8.86    1.82
   2  -7  -5   10.69    1.83
   2  -7  -4  119.47    6.04
   2  -7  -4  114.74    6.37
  -2   7   3    0.16    1.20
   2  -7  -3    0.85    1.13
   2  -7  -3    1.09    1.21
  -2   7   2  923.69   30.26
   2  -7  -2  879.80   29.52
   2  -7  -2  841.77   30.07
  -2   7   1   11.16    1.92
   2  -7  -1   10.77    1.88
  -2   7   0  537.38   18.96
  -2   7   0  494.08   18.13
   2  -7   0  514.42   18.71
   2  -7   1    0.44    1.04
  -2   7  -1    1.02    1.07
   2  -7   1    1.37    1.23
   2  -7   2    2.38    1.13
   2  -7   2    3.39    1.39
  -2   7  -3   20.78    2.50
   2  -7   3   23.19    2.57
   2  -7   3   20.70    2.15
  -2   7  -4 1196.52   38.76
   2  -7   4 1095.72   37.13
   2  -7   4 1184.21   38.37
  -2   7  -5   33.07    3.32
   2  -7   5   34.90    3.13
  -2   7  -6   26.89    2.35
  -2   7  -6   25.59    3.02
  -2   7  -7    3.37    1.03
  -2   7  -7    3.48    1.60
   2  -7   7    3.83    1.38
  -2   7  -8    1.95    0.93
  -2   7  -8    2.99    1.61
   2  -7   8    4.01    1.47
  -2   7  -9   62.17    3.58
   2  -7   9   67.75    4.08
  -2   7 -10  597.57   20.83
   2  -7  10  657.82   21.52
  -2   7 -11   35.56    2.31
  -2   7 -11   38.97    2.91
   2  -7  11   36.99    2.57
  -2   7 -12    2.46    0.73
   2  -7  12    4.21    0.93
   2  -7  13    1.84    0.58
   2  -6 -17   11.12    1.29
   2  -6 -16    1.00    0.99
   2  -6 -15    3.03    1.30
   2  -6 -14  139.82    6.42
   2  -6 -14  175.79    7.62
  -2   6  13    5.03    1.18
   2  -6 -13    4.66    1.36
  -2   6  12  470.47   16.69
   2  -6 -12  466.44   17.14
  -2   6  11   27.57    2.59
   2  -6 -11   25.39    2.69
  -2   6  10    7.84    1.60
   2  -6 -10    4.70    1.62
   2  -6 -10    4.94    1.46
  -2   6   9    0.69    1.09
   2  -6  -9    0.68    1.30
   2  -6  -9   -0.25    1.22
   2  -6  -8  426.70   15.93
  -2   6   8  412.14   15.71
   2  -6  -8  414.71   16.13
   2  -6  -8  416.48   15.85
   2  -6  -7    5.67    1.72
  -2   6   7    6.39    1.58
   2  -6  -7    6.24    1.53
   2  -6  -6    6.78    1.69
  -2   6   6    4.41    1.49
   2  -6  -6    5.97    1.52
   2  -6  -6    7.79    1.91
  -2   6   5    3.87    1.45
   2  -6  -5    3.84    1.30
   2  -6  -5    4.68    1.56
  -2   6   4  792.88   27.01
   2  -6  -4  803.09   26.70
   2  -6  -4  772.39   26.93
   2  -6  -3    5.89    1.26
   2  -6  -3    5.66    1.49
   2  -6  -3    4.60    1.34
   2  -6  -2  847.06   28.74
   2  -6  -1    0.89    0.96
  -2   6   1    1.02    0.78
   2  -6   0  291.68   11.60
  -2   6   0  299.88   11.30
   2  -6   1    0.59    0.82
  -2   6  -1    0.59    0.91
   2  -6   2   10.22    1.59
  -2   6  -2   13.58    1.86
   2  -6   3   16.15    1.87
  -2   6  -3   17.39    2.20
   2  -6   3   15.50    2.00
   2  -6   4  141.78    6.39
  -2   6  -4  149.59    7.29
   2  -6   4  144.90    6.94
  -2   6  -5   26.06    2.26
  -2   6  -5   26.13    2.87
   2  -6   5   27.62    2.65
  -2   6  -6 1684.08   55.27
  -2   6  -6 1766.94   56.58
   2  -6   6 1755.84   55.87
  -2   6  -7   28.90    2.60
  -2   6  -7   24.45    2.95
   2  -6   7   27.32    2.68
  -2   6  -8   34.96    2.93
   2  -6   8   34.98    3.12
  -2   6  -9   19.31    2.26
   2  -6   9   16.34    2.18
  -2   6 -10   83.69    4.85
  -2   6 -10   92.05    5.49
   2  -6  10   84.03    4.90
  -2   6 -11   75.12    4.38
  -2   6 -11   74.97    4.68
   2  -6  11   72.47    4.32
  -2   6 -12  563.11   20.00
  -2   6 -12  606.68   20.45
   2  -6  12  573.52   19.99
  -2   6 -13   36.87    2.54
   2  -6  13   37.43    2.54
  -2   6 -14    3.21    0.89
   2  -6  14    3.38    0.84
   2  -5 -18   -0.13    0.63
   2  -5 -17    4.30    1.11
   2  -5 -16  145.16    6.68
   2  -5 -15   20.49    2.04
   2  -5 -15   32.65    2.85
   2  -5 -14    2.03    1.46
   2  -5 -14    0.99    1.02
  -2   5  13    0.35    0.75
   2  -5 -13    0.07    1.09
  -2   5  12  108.15    5.19
   2  -5 -12  101.50    5.63
  -2   5  11    9.07    1.58
   2  -5 -11   10.89    1.84
  -2   5  10  503.87   18.18
   2  -5 -10  523.50   18.78
  -2   5   9    0.34    0.88
   2  -5  -9    0.47    1.14
   2  -5  -9    0.77    1.03
   2  -5  -8   65.67    4.25
  -2   5   8   65.26    4.07
   2  -5  -8   75.52    4.61
   2  -5  -8   71.13    4.34
   2  -5  -7   26.78    2.47
  -2   5   7   26.21    2.42
   2  -5  -7   24.13    2.52
   2  -5  -7   26.92    2.47
   2  -5  -6 1281.35   42.02
  -2   5   6 1326.19   42.13
   2  -5  -6 1281.41   42.28
   2  -5  -6 1300.01   42.28
   2  -5  -5   11.84    1.70
  -2   5   5   10.99    1.66
   2  -5  -5   10.31    1.51
   2  -5  -5    9.77    1.60
   2  -5  -4  536.90   18.61
  -2   5   4  548.75   18.92
   2  -5  -3    0.23    0.76
   2  -5  -2  157.56    6.89
   2  -5  -2  157.68    7.00
   2  -5  -2  155.39    6.82
   2  -5  -1    1.65    0.88
   2  -5  -1    2.10    1.25
   2  -5  -1    1.15    0.86
   2  -5   0 4081.55  127.27
   2  -5   0 4117.16  127.36
  -2   5   0 4119.80  127.04
   2  -5   1    6.97    1.23
  -2   5  -1    6.29    1.19
   2  -5   1    6.88    1.33
  -2   5  -1    5.98    1.37
   2  -5   2    1.04    0.80
   2  -5   2    1.28    0.93
  -2   5  -2    1.79    0.98
   2  -5   3   13.48    1.54
  -2   5  -3   15.26    1.88
  -2   5  -3   13.61    1.41
   2  -5   4   22.49    1.91
  -2   5  -4   21.72    1.94
  -2   5  -4   22.68    2.35
  -2   5  -5   22.20    2.07
  -2   5  -5   20.70    2.39
   2  -5   5   21.07    2.15
  -2   5  -6  692.02   23.79
  -2   5  -6  683.49   24.38
   2  -5   6  706.57   23.94
  -2   5  -7    0.15    0.97
   2  -5   7    1.64    1.11
  -2   5  -8  637.99   22.88
   2  -5   8  663.20   22.88
  -2   5  -9   15.05    2.18
  -2   5  -9   13.20    2.28
   2  -5   9   13.90    2.04
  -2   5 -10  196.27    8.88
  -2   5 -10  186.34    8.95
   2  -5  10  193.61    8.68
  -2   5 -11   12.10    2.01
  -2   5 -11    9.24    1.92
   2  -5  11   10.05    1.82
  -2   5 -12   52.06    3.82
  -2   5 -12   51.72    3.79
   2  -5  12   48.63    3.53
  -2   5 -13   11.76    1.89
  -2   5 -13    9.84    1.72
   2  -5  13   10.69    1.70
  -2   5 -14  365.73   13.25
  -2   5 -14  345.23   12.88
   2  -5  14  359.97   12.94
  -2   5 -15    4.90    1.14
   2  -5  15    4.95    1.04
  -2   5 -16    0.28    0.62
   2  -5  16    0.77    0.50
   2  -4 -18   17.29    1.62
   2  -4 -17    2.58    1.13
   2  -4 -16   24.47    2.13
   2  -4 -16   36.54    3.01
   2  -4 -15   10.83    1.49
   2  -4 -15   10.68    1.66
   2  -4 -15   11.70    2.03
   2  -4 -14    5.61    1.21
   2  -4 -14    7.53    1.85
   2  -4 -14    6.23    1.50
   2  -4 -13   -0.06    0.82
   2  -4 -13    1.17    1.17
   2  -4 -13    0.63    1.38
   2  -4 -12   54.30    3.83
  -2   4  11    1.41    0.86
   2  -4 -11    0.86    1.10
  -2   4  10  438.43   15.50
   2  -4 -10  434.65   16.17
  -2   4   9   72.03    3.91
   2  -4  -9   64.98    4.10
   2  -4  -8   98.45    5.02
  -2   4   8   94.21    4.66
   2  -4  -8   89.15    4.98
   2  -4  -8   88.48    4.85
   2  -4  -7    0.34    0.81
  -2   4   7    0.68    0.81
   2  -4  -7    0.87    0.94
   2  -4  -7    1.06    1.01
   2  -4  -7    1.03    0.97
  -2   4   6   81.06    5.22
   2  -4  -6   92.39    4.67
  -2   4   6   95.03    4.68
   2  -4  -6  105.93    5.02
   2  -4  -6   89.57    4.94
   2  -4  -6   97.18    4.76
  -2   4   6   95.37    5.49
   2  -4  -5    2.72    0.92
  -2   4   5    1.80    0.85
   2  -4  -5    1.53    0.82
   2  -4  -5    1.11    0.92
  -2   4   5    1.68    0.88
   2  -4  -5    2.29    1.03
   2  -4  -5    1.90    0.93
   2  -4  -5    2.01    0.85
   2  -4  -4 1306.80   42.40
   2  -4  -4 1359.87   43.77
  -2   4   4 1321.98   43.54
   2  -4  -4 1328.40   42.55
   2  -4  -4 1343.50   43.58
   2  -4  -3   42.34    3.26
   2  -4  -3   42.87    3.33
   2  -4  -2  149.17    6.99
   2  -4  -2  141.78    7.07
   2  -4  -1   20.19    2.13
  -2   4   1   18.20    1.94
   2  -4  -1   17.96    2.20
  -2   4   0    5.16    1.14
   2  -4   0    4.08    1.22
   2  -4   0    7.26    1.60
  -2   4  -1    6.43    1.23
   2  -4   1    8.64    1.54
   2  -4   2 5490.89  168.10
  -2   4  -2 5366.54  166.98
   2  -4   2 5378.14  168.50
  -2   4  -3    4.36    1.06
  -2   4  -3    3.14    0.96
  -2   4  -4 1260.41   40.71
  -2   4  -5   41.97    2.75
  -2   4  -5   35.93    2.82
  -2   4  -6  780.91   26.21
  -2   4  -7   16.46    1.97
  -2   4  -7   15.94    2.05
   2  -4   7   17.72    1.91
  -2   4  -8 1327.26   43.49
  -2   4  -8 1324.95   43.59
  -2   4  -9    1.23    1.10
  -2   4  -9    1.75    1.24
  -2   4 -10   13.52    1.56
  -2   4 -10   13.86    2.17
  -2   4 -10   15.23    2.26
  -2   4 -11   40.55    2.94
  -2   4 -11   47.33    3.80
  -2   4 -11   49.58    3.77
   2  -4  11   46.69    3.56
  -2   4 -12  231.03    9.97
  -2   4 -12  199.89    8.60
  -2   4 -12  220.81    9.61
   2  -4  12  230.24    9.62
  -2   4 -13    5.26    1.18
  -2   4 -13    6.44    1.70
  -2   4 -13    7.19    1.60
   2  -4  13    5.83    1.51
  -2   4 -14   18.93    1.80
  -2   4 -14   19.60    2.16
   2  -4  14   22.82    2.31
  -2   4 -15    1.42    1.13
   2  -4  15    1.41    1.02
  -2   4 -16   38.87    2.72
   2  -4  16   44.15    2.62
   2  -4  17    1.34    0.52
   2  -3 -19    6.35    0.86
   2  -3 -18    2.87    0.77
  -2   3  18    4.69    0.90
   2  -3 -18    5.18    1.10
   2  -3 -17    8.53    1.33
   2  -3 -17    8.15    1.53
   2  -3 -16  251.51    9.72
   2  -3 -16  264.94   10.37
   2  -3 -15   68.80    4.11
   2  -3 -15   61.32    3.99
   2  -3 -15   67.57    4.45
   2  -3 -14  101.40    5.26
   2  -3 -14   87.88    5.23
   2  -3 -14  102.90    5.86
   2  -3 -13    2.03    1.10
   2  -3 -13    2.99    1.45
   2  -3 -13    2.94    1.36
   2  -3 -12    1.51    1.07
   2  -3 -12    2.19    1.27
   2  -3 -11    5.63    1.30
   2  -3 -11    6.38    1.58
   2  -3 -10  777.15   26.06
   2  -3 -10  800.59   26.92
  -2   3   9   44.41    2.73
   2  -3  -9   46.53    3.20
   2  -3  -8   30.40    2.54
   2  -3  -7   23.52    1.99
  -2   3   7   20.92    2.34
   2  -3  -7   19.96    1.87
  -2   3   7   22.90    2.40
   2  -3  -7   18.58    1.48
   2  -3  -7   19.67    1.96
  -2   3   6  137.01    6.63
  -2   3   6  142.89    6.64
   2  -3  -6  130.03    5.67
  -2   3   5  111.75    5.40
   2  -3  -5   90.32    4.60
   2  -3  -4 2995.21   94.77
  -2   3   4 2997.19   94.66
   2  -3  -4 3068.55   94.34
   2  -3  -3   41.53    2.95
  -2   3   3   39.63    2.85
   2  -3  -3   40.30    2.87
   2  -3  -2 1208.05   38.34
  -2   3   2 1163.88   38.19
   2  -3  -2 1162.24   38.39
   2  -3  -1   56.29    3.34
   2  -3  -1   44.99    3.23
   2  -3   0    7.42    1.37
  -2   3   0    8.01    1.17
   2  -3   0   11.39    1.69
   2  -3   1   16.56    1.82
  -2   3  -1   15.27    1.53
   2  -3   2    0.39    0.84
  -2   3  -2    1.96    0.83
   2  -3   2    1.80    1.04
   2  -3   3    2.77    1.12
  -2   3  -3    1.99    0.79
   2  -3   3    2.95    1.17
   2  -3   4 1393.05   45.60
   2  -3   5    2.01    0.74
   2  -3   5    1.88    0.96
  -2   3  -6  893.42   29.84
   2  -3   6  901.05   29.86
  -2   3  -6  891.44   29.94
   2  -3   6  986.23   31.42
  -2   3  -7   35.21    2.68
  -2   3  -7   33.47    2.68
  -2   3  -8 2217.89   70.08
  -2   3  -8 2214.16   70.87
  -2   3  -8 2282.15   70.87
  -2   3  -9   10.78    1.80
  -2   3  -9    8.99    1.39
   2  -3   9    9.17    1.54
  -2   3  -9    7.52    1.56
  -2   3 -10  310.16   12.33
  -2   3 -10  285.62   11.48
  -2   3 -10  295.87   11.97
   2  -3  10  314.89   11.98
  -2   3 -11    8.47    1.90
  -2   3 -11    7.82    1.53
  -2   3 -11    7.98    1.75
  -2   3 -12   17.86    2.49
  -2   3 -12   17.01    2.10
  -2   3 -12   14.89    2.12
  -2   3 -13   69.92    4.20
  -2   3 -13   64.54    4.19
  -2   3 -14  768.79   25.31
  -2   3 -14  715.18   25.11
  -2   3 -15   31.61    2.46
  -2   3 -15   27.92    2.24
  -2   3 -16   31.93    2.28
   2  -3  16   35.59    2.66
  -2   3 -17    4.97    0.79
  -2   3 -17    5.62    1.18
   2  -3  17    6.47    1.09
  -2   3 -18    2.50    0.75
   2  -3  18    1.70    0.58
   2  -2 -19   18.28    1.37
   2  -2 -19   14.97    1.29
   2  -2 -18   40.73    2.54
  -2   2  18   32.74    2.15
   2  -2 -18   36.83    2.53
   2  -2 -17    4.77    1.27
   2  -2 -17    1.79    0.96
   2  -2 -17    4.74    1.30
   2  -2 -16   23.16    2.40
   2  -2 -16   19.43    2.17
   2  -2 -16   23.60    2.50
   2  -2 -15   11.84    1.93
   2  -2 -15    7.67    1.64
   2  -2 -15    9.71    1.87
   2  -2 -14  310.94   12.12
   2  -2 -14  312.34   12.38
   2  -2 -13  238.44    9.73
   2  -2 -13  215.34    9.64
   2  -2 -13  223.82    9.88
   2  -2 -12  420.86   15.50
   2  -2 -12  403.00   15.58
   2  -2 -12  428.97   15.93
   2  -2 -11    4.71    1.27
   2  -2 -11    4.06    1.35
   2  -2 -11    4.84    1.35
   2  -2 -10    8.09    1.49
   2  -2 -10    9.24    1.64
   2  -2  -9   20.43    1.88
   2  -2  -9   24.80    2.21
  -2   2   8 1688.41   55.41
   2  -2  -8 1708.13   54.12
  -2   2   8 1712.13   55.27
  -2   2   7  148.13    7.04
  -2   2   7  145.69    6.93
  -2   2   6  369.37   13.73
   2  -2  -6  346.28   12.12
  -2   2   5    1.45    0.89
  -2   2   5    2.09    1.00
   2  -2  -5    2.28    0.69
   2  -2  -4 1642.13   52.23
  -2   2   4 1643.44   52.14
   2  -2  -4 1630.44   51.47
   2  -2  -3   87.59    4.44
  -2   2   3   91.90    4.44
   2  -2  -3   89.86    4.21
   2  -2  -2 2251.75   70.15
  -2   2   2 2181.86   70.05
   2  -2  -2 2282.92   70.02
  -2   2   1   40.17    2.59
   2  -2  -1   40.17    2.57
   2  -2  -1   44.34    2.74
   2  -2   0   57.02    3.39
  -2   2  -1    4.85    0.76
  -2   2  -2 5705.03  175.95
   2  -2   2 5836.69  177.21
  -2   2  -3  170.45    6.22
   2  -2   3  169.01    7.22
   2  -2   4 1128.04   36.79
   2  -2   5    7.03    0.95
   2  -2   5    7.77    1.36
   2  -2   6  254.19    9.54
  -2   2  -6  242.05    9.77
   2  -2   7    3.23    0.77
  -2   2  -7    3.07    1.02
   2  -2   7    3.21    1.02
  -2   2  -8  275.30   10.35
  -2   2  -8  280.12   10.76
  -2   2  -8  281.60   10.61
   2  -2   8  277.13   11.00
  -2   2  -9    1.70    1.07
  -2   2  -9    2.16    0.99
  -2   2  -9    2.62    1.00
  -2   2  -9    1.98    0.83
  -2   2 -10  423.25   15.54
  -2   2 -10  451.18   15.80
  -2   2 -10  416.08   15.11
  -2   2 -11    0.72    1.11
   2  -2  11    1.42    1.17
  -2   2 -11    2.78    1.17
  -2   2 -12  120.34    6.32
  -2   2 -12  116.38    6.04
  -2   2 -13    3.07    1.46
  -2   2 -13    3.91    1.29
   2  -2  13    4.50    1.56
  -2   2 -14  128.69    6.71
  -2   2 -14  134.34    6.50
   2  -2  14  129.12    6.40
  -2   2 -15    9.31    1.76
  -2   2 -15    8.11    1.96
  -2   2 -16  482.15   17.63
  -2   2 -16  523.41   18.23
  -2   2 -17   13.69    1.61
  -2   2 -17   16.84    1.93
  -2   2 -18   22.43    1.64
  -2   2 -18   23.02    1.88
   2  -2  18   25.75    1.87
   2  -1 -19   29.00    1.89
   2  -1 -19   20.55    1.50
   2  -1 -18    9.77    1.48
  -2   1  18    7.30    1.05
   2  -1 -18    7.32    1.28
   2  -1 -17    7.07    1.51
  -2   1  17    6.12    1.14
   2  -1 -17    4.65    1.15
   2  -1 -17    5.26    1.37
   2  -1 -16   19.52    2.34
  -2   1  16   13.82    1.74
   2  -1 -16   14.41    1.94
   2  -1 -16   16.47    2.13
   2  -1 -15   14.61    2.20
   2  -1 -15   15.18    2.15
   2  -1 -15   16.95    2.30
   2  -1 -14  153.86    7.37
   2  -1 -14  150.04    7.32
   2  -1 -13    0.48    1.21
   2  -1 -13    1.15    1.20
   2  -1 -13    0.92    1.24
   2  -1 -12  305.58   11.76
   2  -1 -12  269.94   11.57
   2  -1 -12  298.02   11.90
   2  -1 -11  216.26    9.02
   2  -1 -11  212.06    9.13
   2  -1 -11  221.49    9.26
   2  -1 -10  236.18    9.33
   2  -1 -10  231.36    9.49
   2  -1 -10  229.34    9.48
   2  -1  -9   74.06    3.83
   2  -1  -9   69.50    3.96
   2  -1  -9   67.47    3.92
  -2   1   8  244.08   10.32
   2  -1  -8  247.98   10.57
  -2   1   8  217.98    9.86
  -2   1   7   44.06    3.28
  -2   1   7   41.24    3.10
  -2   1   6 1190.69   38.81
  -2   1   6 1178.42   38.56
   2  -1  -5   75.64    4.18
  -2   1   5   77.20    4.10
  -2   1   5   73.74    3.94
   2  -1  -5   69.11    3.03
  -2   1   4   32.15    2.41
   2  -1  -4   30.15    1.85
  -2   1   4   36.96    2.48
   2  -1  -3   22.00    1.58
  -2   1   3   21.32    1.54
   2  -1  -2  352.65   12.15
  -2   1   2  363.45   12.22
   2  -1  -1    9.91    1.14
   2  -1   0 1211.76   38.39
  -2   1  -2   28.17    1.21
   2  -1   2   16.60    1.68
   2  -1   3   20.11    1.10
   2  -1   3   24.43    1.92
   2  -1   4 5646.28  173.99
   2  -1   4 5819.97  175.23
   2  -1   5   14.69    1.07
   2  -1   5   17.59    1.70
   2  -1   6 4936.33  152.71
  -2   1  -6 4966.62  153.30
   2  -1   7   33.18    2.39
  -2   1  -7   34.63    2.82
   2  -1   8   17.29    1.56
   2  -1   8   16.57    1.67
  -2   1  -8   17.61    2.28
  -2   1  -9   11.60    1.47
  -2   1 -10  570.58   19.85
  -2   1 -10  552.31   19.23
  -2   1 -11    6.09    1.54
  -2   1 -11    7.88    1.52
  -2   1 -11    7.92    1.36
  -2   1 -12   21.89    2.70
  -2   1 -12   29.16    2.76
  -2   1 -12   21.64    2.19
  -2   1 -13    8.26    1.74
  -2   1 -13    7.70    1.81
   2  -1  13    7.27    1.70
  -2   1 -13    4.96    1.25
  -2   1 -14    5.52    1.75
  -2   1 -14   10.43    2.09
   2  -1  14    6.86    1.80
  -2   1 -15    4.31    1.58
  -2   1 -15    4.69    1.73
   2  -1  15    4.90    1.57
  -2   1 -16  186.49    8.40
  -2   1 -16  179.61    8.34
   2  -1  16  191.00    8.27
  -2   1 -17    0.13    1.02
  -2   1 -17    1.21    1.08
   2  -1  17    2.02    1.14
  -2   1 -18  113.51    5.19
  -2   1 -18  118.16    5.24
  -2   1 -19   -0.03    0.61
  -2   1 -19    0.17    0.50
   2  -1  19    0.71    0.57
   2   0 -19   43.14    2.53
  -2   0  18  135.69    5.74
   2   0 -18  167.55    6.45
   2   0 -17  123.62    5.85
  -2   0  17  127.48    5.59
   2   0 -17  140.18    6.25
   2   0 -16    3.07    1.49
  -2   0  16    3.36    1.13
   2   0 -16    2.89    1.34
   2   0 -16    3.77    1.45
   2   0 -15   26.90    2.87
  -2   0  15   23.72    2.21
   2   0 -15   20.23    2.50
   2   0 -15   22.60    2.53
   2   0 -14   86.87    4.68
   2   0 -14  104.50    5.79
   2   0 -14   86.18    5.29
   2   0 -14  101.69    5.58
   2   0 -13  105.62    5.70
   2   0 -13   86.20    4.69
   2   0 -13   96.36    5.46
   2   0 -13   89.26    5.31
   2   0 -12  862.46   27.73
   2   0 -12  791.28   27.49
   2   0 -12  853.13   27.64
   2   0 -11   56.94    3.80
   2   0 -11   51.61    3.26
   2   0 -11   58.05    3.85
   2   0 -11   58.05    3.86
   2   0 -10   84.63    4.44
   2   0 -10   72.63    3.88
   2   0 -10   74.80    4.36
   2   0 -10   77.42    4.36
   2   0  -9   12.57    1.64
   2   0  -9   13.23    1.71
   2   0  -9   13.12    1.71
  -2   0   8   71.37    4.80
  -2   0   8   84.90    4.90
  -2   0   7    1.71    1.03
   2   0  -7    1.62    1.09
  -2   0   7    1.86    1.00
  -2   0   6   81.00    4.45
  -2   0   6   73.38    2.81
  -2   0   5   16.63    1.14
  -2   0   4   78.46    3.29
  -2   0   3    1.96    0.61
   2   0  -3    1.90    0.61
  -2   0   2    5.57    0.93
  -2   0   2    5.47    0.80
   2   0  -2    3.97    0.82
  -2   0   1   50.18    2.51
   2   0  -1   50.58    2.40
   2   0  -1   52.69    2.57
  -2   0  -1  320.87    9.92
   2   0   1  317.55   10.64
  -2   0  -1  311.90   10.62
   2   0   2 1249.57   39.36
   2   0   3    5.02    1.00
   2   0   4 4008.50  125.44
   2   0   4 4497.95  126.65
   2   0   5    7.35    0.72
   2   0   5    7.49    1.07
  -2   0  -5    9.00    1.23
   2   0   6 2812.15   87.90
  -2   0  -6 2865.20   88.41
  -2   0  -7  120.32    5.62
   2   0   7  117.71    5.02
   2   0   8  929.00   29.58
   2   0   8  889.02   29.34
  -2   0  -8  950.30   30.74
   2   0   9   36.43    2.43
  -2   0  -9   35.09    2.54
  -2   0  -9   36.57    3.02
  -2   0 -10  126.94    5.55
   2   0  10  129.93    5.56
  -2   0 -11    0.56    1.04
  -2   0 -11    1.10    0.77
   2   0  11    3.01    0.92
  -2   0 -12 1424.54   44.51
   2   0  12 1311.65   43.17
  -2   0 -13    6.30    1.65
  -2   0 -13    7.01    1.69
  -2   0 -14  369.28   14.63
  -2   0 -14  376.18   14.63
  -2   0 -15   37.01    3.26
  -2   0 -15   33.34    3.22
  -2   0 -16  187.93    8.52
  -2   0 -16  184.75    8.70
   2   0  16  202.86    8.65
  -2   0 -17    1.67    1.29
  -2   0 -17    2.54    1.14
   2   0  17    1.35    1.11
  -2   0 -18  143.92    6.34
  -2   0 -18  152.88    6.80
   2   0  18  160.30    6.61
  -2   0 -19    3.12    0.73
  -2   0 -19    2.73    0.89
   2   1 -19    5.21    0.95
   2   1 -18    5.54    1.28
   2   1 -17   29.07    2.59
   2   1 -17   23.00    2.08
  -2  -1  17   22.83    1.76
   2   1 -17   24.18    2.16
   2   1 -16  191.93    8.02
   2   1 -16  191.85    8.49
  -2  -1  16  186.79    7.82
   2   1 -16  207.42    8.64
   2   1 -15  143.95    6.57
   2   1 -15  149.00    7.29
   2   1 -15  141.05    7.01
  -2  -1  15  137.70    6.27
   2   1 -15  141.42    6.93
   2   1 -14  102.63    5.82
   2   1 -14   90.75    5.02
   2   1 -14   93.48    5.53
  -2  -1  14   83.68    4.61
   2   1 -14   94.77    5.40
   2   1 -13  144.74    6.75
   2   1 -13  142.46    7.21
  -2  -1  13  135.96    6.29
   2   1 -13  137.07    7.07
   2   1 -13  139.96    6.97
   2   1 -12  633.99   21.54
   2   1 -12  586.49   20.79
   2   1 -12  553.45   21.13
   2   1 -12  604.94   21.19
   2   1 -11  695.06   23.81
   2   1 -11  693.76   23.36
   2   1 -11  673.23   23.80
   2   1 -11  665.38   23.58
   2   1 -10 1657.60   53.48
   2   1 -10 1647.68   53.11
   2   1 -10 1686.52   53.68
   2   1 -10 1676.39   53.48
   2   1  -9   74.39    3.85
   2   1  -9   71.70    4.01
   2   1  -9   72.56    4.14
   2   1  -9   67.83    3.92
   2   1  -8  325.07   11.94
   2   1  -8  324.92   12.07
   2   1  -8  332.65   12.00
  -2  -1   7    5.09    0.62
   2   1  -6  893.14   28.67
  -2  -1   6  955.63   28.80
  -2  -1   5  279.64    9.83
   2   1  -5  299.15   10.94
  -2  -1   5  294.23   10.86
  -2  -1   4 1912.78   65.02
  -2  -1   4 2125.66   64.23
   2   1  -4 2098.19   64.93
  -2  -1   4 2104.05   64.93
  -2  -1   3   66.10    3.45
  -2  -1   3   65.85    3.28
  -2  -1   3   69.18    3.08
  -2  -1   2 1245.65   38.51
  -2  -1   2 1187.36   38.52
  -2  -1   2 1224.79   38.38
  -2  -1   2 1223.62   38.34
  -2  -1   1   83.97    3.69
  -2  -1   1   94.32    3.70
  -2  -1   1   90.74    3.68
  -2  -1   1   90.29    3.62
  -2  -1  -1   67.71    2.64
   2   1   1   68.88    2.66
   2   1   1   69.85    2.67
  -2  -1  -1   66.79    2.61
   2   1   2   15.36    1.00
   2   1   2   17.90    1.01
   2   1   3   30.19    1.54
  -2  -1  -4  248.14    8.51
  -2  -1  -5  402.48   13.10
  -2  -1  -5  385.46   13.20
  -2  -1  -6 7361.85  225.98
  -2  -1  -6 7400.90  226.19
  -2  -1  -7   70.06    3.40
  -2  -1  -7   60.24    3.39
  -2  -1  -8  105.21    4.93
  -2  -1  -8  106.30    5.11
  -2  -1  -9   49.72    3.08
  -2  -1  -9   52.59    3.45
   2   1  10  216.97    8.24
  -2  -1 -10  223.90    8.73
  -2  -1 -11   29.62    2.61
   2   1  11   28.31    2.24
  -2  -1 -12    8.01    1.65
   2   1  12    9.77    1.40
  -2  -1 -13    6.93    1.58
   2   1  13    7.51    1.27
  -2  -1 -14  209.84    9.59
  -2  -1 -14  211.64    9.31
  -2  -1 -15    6.93    1.85
  -2  -1 -15    5.29    1.49
  -2  -1 -16    3.04    1.63
  -2  -1 -16    2.77    1.28
  -2  -1 -17    5.35    1.71
  -2  -1 -17    5.91    1.36
  -2  -1 -18  161.60    7.04
   2   1  18  167.27    6.79
  -2  -1 -19    4.87    1.15
   2   1  19    6.36    1.11
  -2  -1 -20   45.72    2.38
   2   2 -17    8.19    1.22
   2   2 -17    7.95    1.28
   2   2 -16    9.63    1.53
   2   2 -16    9.85    1.73
   2   2 -16   11.37    1.70
   2   2 -15   32.56    2.76
  -2  -2  15   27.94    2.24
   2   2 -15   30.47    2.90
   2   2 -15   29.12    2.75
   2   2 -14  121.08    6.15
  -2  -2  14  113.00    5.48
   2   2 -14  123.93    6.52
   2   2 -14  118.46    6.20
   2   2 -13   26.33    2.65
   2   2 -13   18.90    2.56
  -2  -2  13   20.94    2.08
   2   2 -13   23.10    2.58
   2   2 -12  162.96    7.52
  -2  -2  12  143.66    6.64
   2   2 -12  163.72    7.83
   2   2 -12  161.25    7.57
   2   2 -11   26.04    2.56
  -2  -2  11   25.94    2.18
   2   2 -11   28.68    2.84
   2   2 -11   22.73    2.49
   2   2 -10   42.26    3.16
  -2  -2  10   42.28    2.70
   2   2 -10   42.09    3.34
   2   2 -10   43.40    3.23
   2   2  -9  526.06   17.76
  -2  -2   9  477.89   16.94
   2   2  -9  516.78   18.04
   2   2  -9  507.20   17.74
   2   2  -8 1208.54   39.13
   2   2  -8 1264.99   39.51
   2   2  -8 1172.57   39.14
  -2  -2   7    2.45    1.06
  -2  -2   7    1.01    0.54
   2   2  -7    0.93    0.89
  -2  -2   6  409.82   15.44
  -2  -2   6  401.70   15.12
   2   2  -6  393.96   14.99
  -2  -2   6  412.61   15.07
   2   2  -5   38.03    2.78
  -2  -2   5   37.83    2.77
   2   2  -4 1443.52   46.78
  -2  -2   4 1497.75   46.83
  -2  -2   3 1344.14   44.25
   2   2  -3 1423.22   43.96
  -2  -2   3 1390.99   43.89
   2   2  -1   17.76    1.53
   2   2  -1   18.11    1.30
  -2  -2   1   17.15    1.23
  -2  -2   0  117.97    4.19
   2   2   0  110.36    4.65
  -2  -2   0  106.36    4.62
  -2  -2   0  115.37    4.11
  -2  -2  -1   52.79    1.92
   2   2   1   56.99    2.66
  -2  -2  -1   53.03    1.90
   2   2   2  322.69   10.90
   2   2   3    4.71    0.88
  -2  -2  -4   39.70    1.65
  -2  -2  -5  153.20    5.45
  -2  -2  -6  182.68    6.66
  -2  -2  -7   84.04    3.84
  -2  -2  -8 6433.82  190.83
  -2  -2  -8 6003.55  190.08
  -2  -2  -9   40.40    3.04
   2   2   9   42.54    2.66
  -2  -2  -9   41.85    2.82
   2   2  10  126.77    5.65
   2   2  11   17.75    1.84
   2   2  12  267.66   10.32
  -2  -2 -13   -0.14    0.90
   2   2  13   -0.47    0.89
  -2  -2 -14   42.54    3.26
   2   2  14   38.32    2.78
  -2  -2 -15    2.53    1.14
  -2  -2 -16  144.35    6.66
  -2  -2 -17    9.84    1.49
   2   2  19    2.02    0.90
   2   2  20   51.24    2.53
   2   3 -18    6.34    0.99
   2   3 -17    3.61    0.81
   2   3 -17    3.92    0.93
   2   3 -17    5.08    1.22
   2   3 -17    3.76    0.96
   2   3 -16   66.80    3.86
   2   3 -16   61.48    3.80
   2   3 -16   60.37    3.55
   2   3 -15  230.31    9.57
   2   3 -15  219.01    9.20
   2   3 -15  202.94    9.15
   2   3 -14  116.67    6.17
   2   3 -14  117.69    6.43
   2   3 -14  116.14    6.35
   2   3 -14  117.54    6.12
   2   3 -13    5.38    1.69
   2   3 -13    6.32    1.77
   2   3 -13    7.98    1.98
   2   3 -13    4.48    1.58
   2   3 -12    2.77    1.47
   2   3 -12    2.36    1.42
  -2  -3  12    1.95    0.94
   2   3 -12    1.55    1.40
   2   3 -12    2.30    1.34
   2   3 -11   17.01    2.31
   2   3 -11   15.85    2.17
  -2  -3  11   15.77    1.72
   2   3 -11   14.96    2.22
   2   3 -11   16.48    2.19
   2   3 -10  654.12   22.64
   2   3 -10  629.02   22.61
  -2  -3  10  607.04   21.50
   2   3 -10  682.36   23.02
   2   3 -10  670.95   22.63
   2   3  -9  303.08   11.78
   2   3  -9  294.33   11.67
  -2  -3   9  297.66   10.85
   2   3  -9  311.08   12.00
   2   3  -9  293.05   11.59
   2   3  -8   38.30    2.88
   2   3  -8   35.15    2.78
   2   3  -8   34.41    2.62
   2   3  -8   41.93    3.18
   2   3  -8   41.15    3.02
   2   3  -7  453.83   16.18
   2   3  -7  483.43   16.35
   2   3  -7  456.92   16.08
   2   3  -7  457.19   16.19
  -2  -3   6  170.83    8.15
  -2  -3   6  168.63    7.94
   2   3  -6  161.10    7.71
  -2  -3   5    0.52    0.84
  -2  -3   5    0.72    1.00
   2   3  -5    0.48    0.75
   2   3  -4  617.94   21.10
   2   3  -3  317.36   11.50
  -2  -3   2  240.29    8.99
   2   3  -2  206.21    8.11
  -2  -3   1  776.89   25.82
   2   3  -1  815.48   25.95
   2   3  -1  775.75   25.09
  -2  -3   0  525.41   17.44
   2   3   0  496.26   17.36
   2   3   0  515.87   16.44
   2   3   1    6.07    1.09
   2   3   2    1.38    0.72
   2   3   3   30.16    2.13
  -2  -3  -5   35.20    2.41
   2   3   6    6.32    0.52
  -2  -3  -6    7.17    1.18
   2   3   7   18.69    1.21
  -2  -3  -7   18.37    1.59
   2   3   8 1670.64   54.67
  -2  -3  -8 1699.74   54.85
  -2  -3  -9  254.50    9.89
   2   3   9  259.14    9.74
  -2  -3 -10 2651.19   83.22
   2   3  10 2645.14   82.89
  -2  -3 -11   47.31    3.41
   2   3  11   51.45    3.29
  -2  -3 -12    2.69    1.25
   2   3  12    2.12    1.10
  -2  -3 -12    2.40    0.94
  -2  -3 -13   10.77    1.63
  -2  -3 -13   11.32    1.96
   2   3  13    9.64    1.56
  -2  -3 -14  310.30   11.86
   2   3  14  302.79   11.68
  -2  -3 -15    1.92    1.00
   2   3  15    2.39    1.02
  -2  -3 -16  229.42    9.99
  -2  -3 -17    9.77    1.89
  -2  -3 -18    7.09    1.53
  -2  -3 -19    2.24    1.05
  -2  -3 -20   80.03    3.57
   2   4 -17   40.08    2.31
   2   4 -17   40.49    2.45
   2   4 -16   33.06    2.46
   2   4 -16   34.82    2.58
   2   4 -16   29.37    2.03
   2   4 -16   32.79    2.39
   2   4 -15   13.44    1.56
   2   4 -15   12.16    1.83
   2   4 -15   11.23    1.84
   2   4 -15   10.66    1.76
   2   4 -14   80.11    4.72
   2   4 -14   77.59    4.74
   2   4 -14   65.87    4.14
   2   4 -14   63.18    4.39
   2   4 -13  262.07   10.48
   2   4 -13  254.51   10.41
   2   4 -13  242.46   10.44
   2   4 -12  137.27    7.14
   2   4 -12  133.30    7.10
   2   4 -12  140.87    7.31
   2   4 -11   94.17    5.47
   2   4 -11   94.59    5.54
   2   4 -11   91.26    5.55
   2   4 -10   12.81    2.16
   2   4 -10   14.17    2.23
   2   4 -10   13.76    2.38
   2   4 -10   12.47    2.12
   2   4  -9  229.57    9.87
   2   4  -9  248.09   10.19
   2   4  -9  241.43   10.28
   2   4  -9  235.33    9.90
   2   4  -8 2209.46   72.68
   2   4  -8 2419.16   73.30
   2   4  -8 2227.68   72.74
   2   4  -8 2360.51   72.91
   2   4  -7  987.29   32.46
   2   4  -7  969.57   32.54
   2   4  -7  997.90   32.52
   2   4  -6  107.88    5.36
   2   4  -6  116.59    5.52
   2   4  -6  124.44    5.62
   2   4  -5   23.78    1.93
   2   4  -5   22.45    1.98
   2   4  -5   25.92    2.18
   2   4  -5   23.21    2.07
   2   4  -5   21.72    2.32
   2   4  -5   22.00    1.94
  -2  -4   4  111.76    5.94
   2   4  -4  110.50    5.56
   2   4  -3  620.06   21.10
   2   4  -2 4719.67  145.61
   2   4  -1  941.57   32.21
   2   4  -1  996.43   31.24
   2   4   0  269.41   10.33
   2   4   0  257.58    8.99
   2   4   1    2.94    1.01
  -2  -4  -1    3.56    0.56
   2   4   1    4.83    0.57
   2   4   2  778.15   26.07
   2   4   3  254.70    9.97
   2   4   4  116.05    5.60
   2   4   5   17.98    1.93
  -2  -4  -6   41.53    2.86
   2   4   7   19.30    1.76
  -2  -4  -7   15.52    1.69
   2   4   8  977.84   31.85
  -2  -4  -8  974.16   31.49
  -2  -4  -9   34.39    2.42
   2   4   9   35.57    2.61
   2   4  10  299.78   11.50
  -2  -4 -10  321.19   11.87
  -2  -4 -10  291.77   11.19
   2   4  11  157.26    7.03
  -2  -4 -11  151.99    7.18
  -2  -4 -12  477.44   17.72
   2   4  12  483.66   17.38
  -2  -4 -13    2.31    1.39
   2   4  13    1.39    1.10
   2   4  14   66.04    3.92
  -2  -4 -14   55.23    3.56
   2   4  15    2.68    1.04
  -2  -4 -16  239.79    9.47
   2   4  16  189.06    7.98
  -2  -4 -17    7.06    1.62
  -2  -4 -18   17.47    1.95
   2   4  18   16.40    1.81
  -2  -4 -19    0.77    0.74
   2   5 -16    1.73    0.83
   2   5 -16    3.56    0.82
   2   5 -15    2.83    1.13
   2   5 -15    2.62    1.07
   2   5 -15    1.81    0.76
   2   5 -14  176.57    7.56
   2   5 -14  167.92    7.31
   2   5 -14  165.43    7.42
   2   5 -14  146.64    6.72
   2   5 -13  105.89    5.76
   2   5 -13  119.02    6.15
   2   5 -13  110.57    5.61
   2   5 -13  117.27    6.19
   2   5 -12    0.15    1.03
   2   5 -12    1.29    1.27
   2   5 -12    0.52    1.49
   2   5 -12    1.08    1.45
   2   5 -11   92.98    5.32
   2   5 -11   96.38    5.31
   2   5 -11   87.47    5.48
  -2  -5  11   83.08    4.33
   2   5 -10  143.53    7.14
   2   5 -10  150.62    7.21
   2   5 -10  156.49    7.69
  -2  -5  10  134.01    6.16
   2   5  -9   17.96    2.16
   2   5  -9   12.35    1.92
   2   5  -9   13.17    2.16
  -2  -5   9   13.33    1.56
   2   5  -8   14.69    2.12
   2   5  -8   14.01    2.03
  -2  -5   8   13.38    1.57
   2   5  -7  294.66   11.71
   2   5  -7  303.00   11.55
   2   5  -7  295.72   11.58
   2   5  -7  296.18   11.83
  -2  -5   7  285.05   10.69
   2   5  -6 1127.74   36.49
   2   5  -6 1138.41   36.28
   2   5  -6 1127.35   36.42
   2   5  -6 1152.71   36.82
   2   5  -6 1125.52   36.73
  -2  -5   6 1024.90   35.31
   2   5  -5  157.40    6.80
   2   5  -5  150.25    6.55
   2   5  -5  156.04    6.76
   2   5  -5  143.85    6.88
   2   5  -5  143.79    6.75
   2   5  -4   36.08    2.53
   2   5  -4   32.32    2.52
   2   5  -4   35.51    2.72
   2   5  -3  133.83    5.95
   2   5  -3  136.09    5.84
   2   5  -3  135.60    6.01
   2   5  -3  134.09    6.04
   2   5  -3  150.54    6.61
   2   5  -2  361.04   13.21
   2   5  -1  831.72   27.18
  -2  -5   0 3928.69  122.14
   2   5   0 4054.11  123.97
   2   5   0 3952.35  122.08
  -2  -5  -1  282.24    9.64
   2   5   1  272.07    9.48
  -2  -5  -2   67.68    2.66
   2   5   2   73.19    4.43
   2   5   3    1.02    0.93
   2   5   4 1383.22   45.39
   2   5   5  409.03   15.02
   2   5   5  372.26   13.59
   2   5   6  628.39   21.22
  -2  -5  -7   29.64    2.62
  -2  -5  -8  190.01    7.77
   2   5   8  192.84    8.00
   2   5   9   26.00    2.35
  -2  -5  -9   23.06    2.17
  -2  -5 -10 1125.93   36.75
   2   5  10 1109.71   36.61
  -2  -5 -10 1100.65   36.33
  -2  -5 -11    6.81    1.34
  -2  -5 -11    6.59    1.54
   2   5  11    6.01    1.45
  -2  -5 -12    7.97    1.78
   2   5  12   10.37    1.92
   2   5  13   48.74    3.54
  -2  -5 -13   51.06    3.80
   2   5  14  124.43    5.96
  -2  -5 -14  106.81    5.50
   2   5  15    0.50    1.04
  -2  -5 -15    0.22    0.86
  -2  -5 -16  117.68    5.99
   2   5  16  117.50    5.36
  -2  -5 -17    0.36    0.98
   2   5  17    0.45    0.58
  -2  -5 -18   15.07    1.66
  -2  -5 -19   10.54    1.16
   2   5  19   11.85    1.22
   2   6 -16    1.60    0.55
   2   6 -15    0.44    0.72
   2   6 -14   16.56    1.45
   2   6 -14   17.27    1.42
   2   6 -13  137.38    6.12
   2   6 -13  134.93    5.92
   2   6 -12  175.77    7.78
   2   6 -12  163.13    7.55
   2   6 -11  115.41    6.21
   2   6 -11  110.41    5.80
   2   6 -11  106.44    5.70
   2   6 -11  122.47    6.40
   2   6 -10    6.88    1.60
   2   6 -10    5.55    1.83
   2   6 -10    5.86    1.59
   2   6 -10    7.64    2.01
   2   6  -9   19.61    2.36
   2   6  -9   21.63    2.38
   2   6  -9   24.04    2.67
  -2  -6   9   18.68    1.85
   2   6  -8  146.81    6.98
   2   6  -8  141.91    7.11
   2   6  -8  137.98    6.69
  -2  -6   8  124.07    5.86
   2   6  -7   83.43    4.86
   2   6  -7   80.86    4.93
   2   6  -7   82.15    4.68
  -2  -6   7   79.88    4.14
   2   6  -6   27.44    2.42
   2   6  -6   23.00    2.46
   2   6  -6   19.99    2.33
   2   6  -6   23.57    2.68
  -2  -6   6   19.77    1.87
   2   6  -5  158.87    7.07
   2   6  -5  165.06    7.43
   2   6  -5  159.00    7.38
   2   6  -5  164.01    7.63
  -2  -6   5  160.99    6.66
   2   6  -4  187.63    8.08
   2   6  -4  185.64    7.81
   2   6  -4  205.06    8.34
   2   6  -4  208.07    8.54
  -2  -6   4  168.52    7.29
   2   6  -3    6.59    1.35
   2   6  -3    6.08    1.13
   2   6  -3    4.36    1.19
   2   6  -3    4.28    1.26
  -2  -6   3    4.36    0.97
   2   6  -2  811.84   25.94
   2   6  -2  754.56   25.55
  -2  -6   2  746.92   25.09
   2   6  -1  373.29   13.37
  -2  -6   1  376.35   13.14
   2   6   0   79.70    4.13
   2   6   0   91.09    4.34
  -2  -6   0   93.21    4.28
   2   6   1 1194.99   38.36
   2   6   1 1205.07   38.10
  -2  -6  -1 1162.97   37.93
   2   6   2 3635.39  110.69
   2   6   2 3475.77  110.42
  -2  -6  -2 3575.62  110.30
   2   6   3  205.64    8.25
   2   6   3  212.26    8.28
  -2  -6  -3  200.99    8.10
   2   6   3  204.21    7.94
  -2  -6  -4   28.26    2.34
   2   6   4   30.08    2.42
  -2  -6  -5   35.05    2.70
   2   6   5   39.03    2.76
  -2  -6  -6  528.86   17.92
   2   6   6  476.16   17.62
   2   6   7  290.23   11.31
  -2  -6  -8  371.98   13.79
   2   6   9    1.14    1.10
  -2  -6  -9    0.74    0.95
  -2  -6 -10   14.84    1.99
  -2  -6 -10   15.80    2.07
   2   6  10   17.67    2.20
  -2  -6 -11   53.63    3.79
  -2  -6 -11   55.82    3.79
   2   6  11   55.89    3.88
  -2  -6 -12  327.72   13.19
  -2  -6 -12  332.82   13.07
   2   6  12  361.90   13.44
   2   6  13   52.65    3.63
  -2  -6 -13   37.13    3.19
   2   6  14   24.94    2.58
   2   6  15   13.97    1.82
  -2  -6 -15   13.01    1.67
  -2  -6 -16   26.60    2.33
   2   6  16   24.73    2.07
  -2  -6 -17   11.40    1.45
   2   6  17   12.00    1.19
  -2  -6 -18   91.37    3.93
   2   6  19    0.32    0.45
   2   7 -14    3.36    0.88
   2   7 -13    1.13    0.54
   2   7 -13    2.24    0.97
   2   7 -13    0.41    0.63
   2   7 -12   25.19    2.01
   2   7 -12   32.32    2.62
   2   7 -11  396.08   14.54
   2   7 -11  418.07   15.15
   2   7 -10  443.95   17.01
   2   7 -10  470.41   16.87
   2   7  -9  240.82    9.94
   2   7  -9  227.51    9.55
   2   7  -9  247.56   10.33
   2   7  -8   17.12    2.14
   2   7  -8   14.03    1.83
   2   7  -8   16.48    2.31
   2   7  -7   43.87    3.40
   2   7  -7   40.64    3.03
   2   7  -7   42.28    3.42
  -2  -7   7   37.01    2.67
   2   7  -6  197.53    8.74
   2   7  -6  185.37    8.55
  -2  -7   6  168.42    7.42
   2   7  -5  590.77   20.61
   2   7  -5  585.37   20.50
  -2  -7   5  552.81   19.58
   2   7  -4  412.25   15.15
   2   7  -4  400.65   14.81
  -2  -7   4  375.94   14.04
   2   7  -3   24.51    2.47
   2   7  -3   23.89    2.31
  -2  -7   3   23.28    2.07
   2   7  -2   51.37    3.58
   2   7  -2   49.70    3.26
  -2  -7   2   45.46    3.02
   2   7  -1  148.02    6.96
   2   7  -1  144.12    6.28
   2   7  -1  152.78    6.59
  -2  -7   1  152.86    6.54
   2   7   0 1121.24   36.70
   2   7   0 1100.55   36.63
  -2  -7   0 1182.07   36.89
   2   7   1  653.23   22.37
   2   7   1  699.99   22.90
   2   7   2   34.34    2.93
   2   7   2   33.12    2.64
  -2  -7  -2   34.14    2.65
   2   7   3  144.78    6.70
   2   7   3  140.72    6.47
  -2  -7  -3  144.04    6.47
   2   7   3  135.43    6.12
  -2  -7  -4   95.82    4.98
   2   7   4   86.46    4.83
  -2  -7  -5   15.01    1.97
   2   7   5   14.04    1.99
  -2  -7  -6  120.04    6.12
   2   7   6  120.75    6.13
   2   7   7  130.89    6.52
  -2  -7  -8  110.40    5.80
  -2  -7  -9   39.41    3.05
  -2  -7  -9   48.04    3.46
   2   7  10    5.65    1.62
  -2  -7 -10    5.64    1.42
  -2  -7 -10    6.77    1.62
  -2  -7 -11   16.93    2.03
   2   7  11   16.79    2.31
  -2  -7 -11   15.45    2.16
  -2  -7 -12   16.40    2.18
  -2  -7 -12   14.15    1.94
   2   7  12   16.72    2.28
   2   7  13   28.54    2.73
  -2  -7 -13   25.58    2.39
   2   7  14  234.86    9.62
   2   7  15   10.25    1.54
  -2  -7 -15   10.08    1.41
   2   7  16   11.06    1.35
  -2  -7 -16    9.96    1.25
   2   7  17    1.59    0.54
   2   8 -13   76.17    3.18
   2   8 -12   -0.04    0.67
   2   8 -12    0.41    0.62
   2   8 -11   57.10    2.92
   2   8 -11   61.85    3.41
   2   8 -11   62.40    3.45
   2   8 -10    1.33    0.87
   2   8 -10    1.33    1.09
   2   8  -9  296.28   11.29
   2   8  -9  301.40   11.59
   2   8  -8  233.57    9.65
   2   8  -8  235.65    9.76
   2   8  -7   31.93    2.83
   2   8  -7   33.65    2.88
   2   8  -6   37.36    3.13
   2   8  -6   35.31    3.04
   2   8  -5    8.71    1.74
   2   8  -5   10.22    1.73
  -2  -8   5    9.55    1.40
   2   8  -4  147.78    7.02
   2   8  -4  133.66    6.41
   2   8  -3  292.95   11.69
   2   8  -3  289.28   11.19
  -2  -8   3  275.57   10.87
   2   8  -2  237.94   10.06
   2   8  -2  225.64    9.24
  -2  -8   2  229.07    9.28
   2   8  -1    1.03    0.82
   2   8  -1   -0.16    1.16
   2   8   0   26.02    2.37
  -2  -8   0   29.93    2.64
   2   8   1  265.06   10.51
  -2  -8  -1  270.74   10.63
   2   8   2 1395.14   45.97
  -2  -8  -2 1471.75   46.14
   2   8   2 1393.67   45.82
   2   8   3  450.28   15.93
  -2  -8  -3  421.36   15.78
   2   8   3  418.04   15.26
   2   8   4  225.15    9.57
  -2  -8  -4  224.08    9.58
   2   8   5   45.41    3.44
  -2  -8  -5   42.91    3.47
   2   8   6    7.26    1.67
   2   8   7   54.16    3.86
  -2  -8  -7   46.26    3.64
  -2  -8  -8  258.19   10.48
   2   8   8  284.38   11.51
  -2  -8  -8  296.88   11.58
  -2  -8  -9    3.30    1.06
  -2  -8  -9    5.10    1.57
  -2  -8 -10   19.02    2.35
  -2  -8 -10   15.69    1.81
  -2  -8 -11    2.28    0.97
  -2  -8 -11    3.91    1.51
   2   8  11    3.50    1.58
   2   8  12  143.32    6.75
  -2  -8 -12  134.31    6.55
   2   8  13   16.99    2.10
   2   8  14   37.37    2.76
   2   8  15    3.39    0.96
  -2  -8 -15    2.64    0.78
   2   8  16   21.77    1.55
   2   9 -11    1.03    0.50
   2   9 -10   53.20    2.65
   2   9 -10   60.54    3.12
   2   9  -9  249.34    9.18
   2   9  -9  263.29    9.79
   2   9  -8    7.59    1.06
   2   9  -8    4.85    1.03
   2   9  -7   91.38    4.45
   2   9  -7   92.64    4.64
   2   9  -6   46.87    3.10
   2   9  -6   58.72    3.65
   2   9  -5   21.21    1.99
   2   9  -5   22.10    2.30
   2   9  -4   30.81    2.42
   2   9  -4   34.45    2.94
   2   9  -3    1.16    0.82
   2   9  -3    0.23    1.20
  -2  -9   3    1.08    0.89
   2   9  -2    8.15    1.93
  -2  -9   2    6.15    1.35
   2   9  -1   72.93    4.56
  -2  -9   1   66.91    3.94
   2   9   0    6.10    1.23
  -2  -9   0    7.52    1.52
   2   9   0    7.44    1.60
   2   9   1  129.94    5.88
  -2  -9  -1  115.04    5.88
   2   9   1  120.18    5.95
   2   9   2   22.56    2.26
  -2  -9  -2   21.81    2.40
   2   9   2   22.41    2.17
   2   9   3  173.60    7.64
  -2  -9  -3  163.28    7.65
   2   9   4  337.94   13.45
  -2  -9  -4  367.04   13.77
   2   9   5  152.16    7.27
   2   9   6   40.78    3.34
  -2  -9  -6   44.51    3.59
   2   9   7   -0.61    1.27
  -2  -9  -7   -0.32    1.35
  -2  -9  -8  127.26    6.43
   2   9   8  121.67    6.32
   2   9   9  190.92    8.40
  -2  -9  -9  184.41    8.33
  -2  -9 -10  327.01   12.66
  -2  -9 -11   52.62    3.54
   2   9  12   12.50    1.77
   2   9  13    6.45    1.28
   2   9  13    2.82    0.90
   2   9  14  114.83    4.98
   2   9  15   19.15    1.43
   2  10  -8   40.05    2.33
   2  10  -7  203.47    7.84
   2  10  -6    1.46    0.99
   2  10  -5    1.51    0.99
   2  10  -4    3.87    1.30
   2  10  -3  148.16    6.70
   2  10  -2  187.77    8.04
   2  10  -1  105.43    5.21
  -2 -10   0    1.65    0.96
   2  10   0    0.95    0.88
   2  10   1   21.82    1.89
  -2 -10  -1   22.46    2.14
   2  10   1   22.72    2.01
   2  10   2  245.55    9.75
  -2 -10  -2  273.80   10.14
   2  10   3  233.41    9.23
   2  10   4   45.69    3.15
   2  10   5   39.14    2.92
   2  10   6  165.21    7.41
  -2 -10  -6  176.70    7.77
   2  10   7   26.81    2.54
  -2 -10  -7   26.95    2.59
   2  10   8   24.78    2.35
  -2 -10  -8   24.93    2.43
   2  10   9   56.94    3.57
  -2 -10  -9   60.46    3.68
  -2 -10 -10    7.20    1.44
   2  10  10    9.24    1.52
   2  10  12   56.83    2.92
   2  10  13    2.14    0.73
   2  11  -4    0.78    0.54
   2  11  -3    1.66    0.60
   2  11  -2    2.81    0.69
   2  11  -1  102.01    4.10
  -2 -11  -1   52.96    3.07
   2  11   1   40.13    2.41
  -2 -11  -2    3.13    1.15
   2  11   3   14.26    1.34
  -2 -11  -3   20.41    1.95
   2  11   4  119.28    4.95
   2  11   5  224.09    8.33
  -2 -11  -6  270.83    9.76
   2  11   6  239.70    9.19
  -2 -11  -7    0.52    0.89
   2  11   7    0.20    0.76
  -2 -11  -8    0.13    0.80
   2  11   8    0.76    0.74
  -2 -11  -9    2.92    0.88
   2  11   9    2.08    0.85
   2  11  10   54.63    2.63
   2  11  10   42.88    2.45
   2  11  11   15.34    1.19
  -2 -12  -2   27.70    1.64
  -2 -12  -3    8.46    0.95
  -2 -12  -4    0.93    0.53
  -3  10   8    0.27    0.51
  -3  10   7  206.18    7.07
   3 -10  -7  172.23    6.81
   3 -10  -6    1.18    0.73
   3 -10  -5    4.24    0.95
  -3  10   4    1.29    0.83
   3 -10  -4    1.68    0.87
  -3  10   3  159.49    6.52
   3 -10  -3  163.97    6.64
  -3  10   2    8.16    1.23
   3 -10  -2    7.77    1.28
  -3  10   1  273.95    9.87
  -3  10   0    0.35    0.63
   3 -10   0    0.18    0.85
  -3  10  -1    1.33    0.61
   3 -10   1    1.61    0.86
   3 -10   2    3.20    0.96
   3 -10   3  275.26    9.67
   3 -10   4   28.32    1.68
   3  -9 -12    0.31    0.46
  -3   9  11   47.82    2.35
   3  -9 -11   52.85    2.69
  -3   9  10    1.03    0.72
   3  -9 -10    1.26    0.74
  -3   9   9    4.95    1.14
   3  -9  -9    4.06    1.04
  -3   9   8    3.32    1.12
   3  -9  -8    2.84    1.09
  -3   9   7    7.10    1.41
   3  -9  -7    5.62    1.34
  -3   9   6    0.74    1.00
   3  -9  -6   -0.34    1.27
   3  -9  -6    1.49    1.16
   3  -9  -5  139.56    6.05
   3  -9  -5  142.50    6.80
   3  -9  -5  143.41    6.71
   3  -9  -4    0.91    0.83
   3  -9  -4    0.79    1.37
   3  -9  -3   72.58    3.80
  -3   9   3   91.80    4.82
  -3   9   2   -0.41    1.08
   3  -9  -2    0.04    0.67
  -3   9   1  361.31   13.55
  -3   9   0   10.42    1.67
  -3   9  -1  322.99   12.13
  -3   9  -2    1.49    0.95
  -3   9  -3    2.74    0.96
  -3   9  -4    1.75    0.72
   3  -8 -14    1.07    0.67
   3  -8 -13   85.10    4.06
  -3   8  12    6.59    0.95
   3  -8 -12    9.02    1.43
   3  -8 -12    9.06    1.22
  -3   8  11  210.01    7.98
   3  -8 -11  203.49    8.21
  -3   8  10    3.07    1.12
   3  -8 -10    2.60    1.16
  -3   8   9   58.37    3.59
   3  -8  -9   49.80    3.56
  -3   8   8    0.28    1.16
   3  -8  -8    0.76    1.26
   3  -8  -7  284.73   11.65
  -3   8   7  307.53   11.99
   3  -8  -7  299.53   12.27
   3  -8  -7  300.11   12.07
  -3   8   6    3.87    1.57
   3  -8  -6    3.16    1.35
   3  -8  -6    1.46    1.61
   3  -8  -6    2.02    1.41
   3  -8  -5  180.84    8.25
  -3   8   5  209.77    9.03
   3  -8  -5  196.52    9.08
   3  -8  -4    3.20    1.22
   3  -8  -4    1.82    1.54
   3  -8  -3  181.47    7.89
   3  -8  -3  193.06    8.79
  -3   8   2    2.82    1.55
   3  -8  -2    2.50    1.08
   3  -8  -2    3.03    1.73
  -3   8   1  583.10   19.83
   3  -8  -1  547.56   19.64
   3  -8   0    1.23    1.13
  -3   8   0    0.88    1.31
  -3   8  -1  261.11   10.40
  -3   8  -1  229.61    9.44
  -3   8  -2   14.75    2.04
  -3   8  -2   11.23    1.67
  -3   8  -3  607.43   20.76
  -3   8  -3  573.47   20.61
  -3   8  -4   13.05    1.74
  -3   8  -4   11.64    1.83
  -3   8  -5   33.19    2.47
  -3   8  -5   31.02    2.74
   3  -8   5   29.80    2.73
  -3   8  -6   11.21    1.31
  -3   8  -6   10.83    1.80
   3  -8   6   11.62    1.78
  -3   8  -7  518.56   18.17
   3  -8   7  508.49   17.94
  -3   8  -8   10.97    1.62
   3  -8   8   10.28    1.46
   3  -8   9    0.25    0.70
   3  -8  10    0.41    0.55
   3  -7 -14    6.04    0.96
   3  -7 -14   10.38    1.50
   3  -7 -13   -0.25    1.03
   3  -7 -13   -0.19    0.78
  -3   7  12    3.18    0.90
   3  -7 -12    3.52    1.19
  -3   7  11  272.86   10.29
   3  -7 -11  258.36   10.74
  -3   7  10   95.95    5.08
   3  -7 -10   95.84    5.43
  -3   7   9  855.81   29.07
   3  -7  -9  857.31   29.45
  -3   7   8   10.89    2.02
   3  -7  -8   13.82    2.07
   3  -7  -8   14.52    2.27
  -3   7   7    3.53    1.58
   3  -7  -7    3.70    1.58
   3  -7  -7    4.93    1.84
   3  -7  -7    6.40    1.86
   3  -7  -6    8.84    2.08
  -3   7   6   10.43    1.92
   3  -7  -6    8.79    1.80
   3  -7  -5  625.36   22.86
   3  -7  -5  623.81   22.34
  -3   7   5  662.10   22.88
   3  -7  -4    4.36    1.58
  -3   7   4    9.30    1.89
   3  -7  -4    4.78    1.40
   3  -7  -4    4.72    1.71
   3  -7  -3  716.31   24.85
   3  -7  -3  755.65   25.69
   3  -7  -3  709.60   25.65
  -3   7   2    8.44    1.88
   3  -7  -2    8.88    1.57
   3  -7  -2    8.55    1.81
   3  -7  -1  106.56    5.33
  -3   7   1  120.41    6.28
   3  -7  -1  111.21    6.13
   3  -7  -1  103.91    6.06
   3  -7   0    0.08    1.23
   3  -7   0    0.96    0.92
  -3   7   0    1.33    0.94
   3  -7   0    0.08    1.29
  -3   7  -1 1140.42   38.33
   3  -7   1 1196.26   38.83
   3  -7   2    9.65    1.70
  -3   7  -2    8.26    1.72
   3  -7   3    3.68    1.22
  -3   7  -3    1.48    1.21
   3  -7   4    3.72    1.08
  -3   7  -4    3.09    1.48
  -3   7  -5   30.04    3.13
  -3   7  -6    6.38    1.85
  -3   7  -7  257.78    9.90
  -3   7  -7  264.32   11.02
   3  -7   7  253.30   10.58
  -3   7  -8    3.99    1.64
   3  -7   8    2.18    1.31
  -3   7  -9  183.95    8.13
   3  -7   9  175.35    7.68
   3  -7  10    0.43    0.89
   3  -7  11   94.60    4.43
   3  -7  12   14.27    1.29
   3  -6 -17   25.75    1.69
   3  -6 -16   24.23    1.98
   3  -6 -15   31.29    2.09
   3  -6 -14    1.39    0.95
   3  -6 -13   26.67    2.56
   3  -6 -13   34.55    3.12
  -3   6  12    0.76    0.82
   3  -6 -12    0.75    1.22
  -3   6  11  200.16    8.48
   3  -6 -11  219.70    9.48
  -3   6  10    8.78    1.62
   3  -6 -10    9.94    2.02
  -3   6   9   55.01    3.74
   3  -6  -9   43.69    3.70
   3  -6  -8   47.25    3.70
  -3   6   8   49.23    3.55
   3  -6  -8   45.26    3.75
   3  -6  -8   46.22    3.76
   3  -6  -7  146.74    7.22
  -3   6   7  144.59    7.10
   3  -6  -7  147.31    7.47
   3  -6  -7  149.54    7.42
   3  -6  -7  147.30    7.44
   3  -6  -6    9.62    1.88
   3  -6  -6    9.95    1.98
  -3   6   6    8.99    1.74
   3  -6  -6    9.02    1.75
   3  -6  -5    5.39    1.71
  -3   6   5    2.43    1.51
   3  -6  -5    3.96    1.35
   3  -6  -4   11.69    1.94
  -3   6   4   13.70    2.03
   3  -6  -4   12.65    1.81
   3  -6  -3 2175.79   70.26
  -3   6   3 2308.36   71.04
   3  -6  -3 2196.91   71.00
   3  -6  -2   15.50    1.72
   3  -6  -2   14.38    2.03
   3  -6  -2   13.27    1.94
   3  -6  -1  465.92   16.51
   3  -6  -1  476.18   17.40
   3  -6  -1  470.54   17.33
   3  -6   0    0.60    1.01
   3  -6   0    0.85    0.78
  -3   6   0    0.06    0.84
   3  -6   0    0.97    1.14
   3  -6   1  227.49    9.59
  -3   6  -1  226.72    9.40
   3  -6   1  223.42    9.64
   3  -6   2    4.19    1.31
  -3   6  -2    6.03    1.55
   3  -6   2    5.13    1.52
   3  -6   3  723.24   24.27
  -3   6  -3  732.99   24.80
   3  -6   3  659.52   24.34
   3  -6   4    1.70    1.00
  -3   6  -4    1.64    1.31
   3  -6   5  347.73   12.97
  -3   6  -5  358.85   14.19
  -3   6  -6    0.56    1.35
  -3   6  -7   82.96    4.49
  -3   6  -7   90.91    5.58
  -3   6  -8   15.67    1.89
  -3   6  -8   17.13    2.62
  -3   6  -9  573.26   20.28
   3  -6   9  600.90   20.85
  -3   6 -10    0.95    0.93
   3  -6  10    1.37    1.24
  -3   6 -11    1.86    0.98
  -3   6 -11    3.45    1.43
   3  -6  11    2.08    1.27
  -3   6 -12    7.72    1.23
  -3   6 -12    8.85    1.54
   3  -6  12    8.49    1.40
  -3   6 -13  299.36   10.32
   3  -6  13  292.23   10.12
   3  -6  14   32.11    1.87
   3  -5 -18    3.10    0.66
   3  -5 -17    1.22    0.80
   3  -5 -16    4.45    0.90
   3  -5 -16    4.82    1.25
   3  -5 -15  125.18    5.93
   3  -5 -15  152.92    6.76
   3  -5 -14   89.90    4.88
   3  -5 -13  230.82    9.83
  -3   5  12   17.99    1.81
   3  -5 -12   23.14    2.61
  -3   5  11   11.76    1.67
   3  -5 -11   15.31    2.39
  -3   5  10   31.56    2.70
   3  -5 -10   35.77    3.30
  -3   5   9  885.73   30.55
   3  -5  -9  957.44   31.53
   3  -5  -8   47.11    3.58
  -3   5   8   48.98    3.39
   3  -5  -8   45.67    3.61
   3  -5  -8   46.69    3.65
   3  -5  -8   44.06    3.39
   3  -5  -7   37.69    3.04
  -3   5   7   41.12    3.08
   3  -5  -7   30.93    2.94
   3  -5  -7   34.41    2.94
   3  -5  -7   32.92    3.04
   3  -5  -6   35.22    2.87
  -3   5   6   34.44    2.82
   3  -5  -6   31.57    2.87
   3  -5  -6   29.61    2.89
   3  -5  -6   34.87    2.94
   3  -5  -5   55.14    3.76
   3  -5  -5   52.75    3.65
   3  -5  -5   55.79    3.91
   3  -5  -5   57.13    3.59
  -3   5   5   57.21    3.71
   3  -5  -4    3.25    1.10
   3  -5  -4    3.61    1.22
   3  -5  -3  229.00    9.14
   3  -5  -3  240.62    9.65
   3  -5  -2    5.17    1.34
   3  -5  -2    5.29    1.14
   3  -5  -2    4.76    1.42
   3  -5  -2    5.30    1.31
   3  -5  -1 1917.57   60.77
   3  -5  -1 1902.37   60.07
   3  -5  -1 1920.86   60.87
   3  -5  -1 1898.07   60.75
   3  -5   0   36.90    2.77
  -3   5   0   34.49    2.56
   3  -5   0   32.90    2.80
   3  -5   0   35.91    2.76
   3  -5   1   20.14    2.04
   3  -5   1   19.61    2.10
  -3   5  -1   17.51    1.90
   3  -5   1   18.17    1.99
   3  -5   2    6.14    1.27
   3  -5   2    7.63    1.51
  -3   5  -2    7.01    1.43
   3  -5   2    8.13    1.42
   3  -5   3   11.77    1.62
   3  -5   3   14.69    1.84
  -3   5  -3    9.91    1.73
   3  -5   3   11.61    1.67
   3  -5   4    6.59    1.27
  -3   5  -4    6.04    1.48
   3  -5   4    6.84    1.45
   3  -5   5 1326.19   42.89
  -3   5  -5 1307.20   42.86
  -3   5  -5 1393.15   44.08
   3  -5   5 1322.75   43.43
   3  -5   6    8.54    1.32
  -3   5  -6    9.00    1.49
  -3   5  -6    8.91    1.87
  -3   5  -7  219.73    9.30
  -3   5  -7  226.26   10.06
  -3   5  -8    3.80    1.29
  -3   5  -9  798.39   27.49
  -3   5 -10   21.62    2.46
  -3   5 -10   21.20    2.72
  -3   5 -11  318.37   13.03
  -3   5 -11  355.17   13.58
   3  -5  11  342.79   13.18
  -3   5 -12   -0.14    1.07
  -3   5 -12    0.15    1.22
   3  -5  12    0.60    1.08
  -3   5 -13   20.59    2.12
  -3   5 -13   17.72    2.07
   3  -5  13   20.25    2.05
  -3   5 -14   14.90    1.66
  -3   5 -14   13.11    1.56
   3  -5  14   15.34    1.60
  -3   5 -15  312.78   11.20
   3  -5  15  336.88   11.28
   3  -4 -18   29.15    1.96
   3  -4 -17   87.42    4.39
   3  -4 -16   14.13    1.90
   3  -4 -16   11.16    1.57
   3  -4 -15    7.78    1.56
   3  -4 -15   14.34    2.16
   3  -4 -14    2.22    1.31
   3  -4 -14    1.70    1.53
   3  -4 -13   74.55    4.74
   3  -4 -12   75.71    4.82
   3  -4 -11  117.19    6.38
  -3   4  10   25.82    2.21
   3  -4 -10   26.74    2.79
  -3   4   9  250.74    9.97
   3  -4  -9  266.55   10.91
   3  -4  -8  234.08    9.79
  -3   4   8  243.58    9.42
   3  -4  -8  237.75   10.00
   3  -4  -8  232.31    9.54
  -3   4   7 2797.99   88.85
   3  -4  -7 2914.46   89.32
   3  -4  -7 2708.33   89.13
   3  -4  -7 2815.71   89.31
   3  -4  -7 2903.98   89.19
   3  -4  -7 2939.28   89.64
   3  -4  -6  306.37   11.50
   3  -4  -6  305.87   11.48
  -3   4   6  306.40   11.37
   3  -4  -6  297.01   11.51
   3  -4  -6  294.17   11.54
   3  -4  -5  290.42   10.92
   3  -4  -5  283.49   10.68
   3  -4  -5  287.80   10.83
   3  -4  -5  283.04   11.00
   3  -4  -5  267.55   11.58
   3  -4  -4   26.68    2.28
   3  -4  -4   27.51    2.16
   3  -4  -4   26.34    2.41
   3  -4  -3 1208.73   38.19
   3  -4  -3 1189.38   38.57
   3  -4  -3 1176.31   38.45
   3  -4  -2   73.79    4.07
   3  -4  -2   76.98    3.96
   3  -4  -1 1623.27   51.87
  -3   4   1 1633.07   52.59
   3  -4  -1 1660.08   51.97
   3  -4  -1 1620.76   51.80
   3  -4   0    0.15    0.69
  -3   4   0    1.27    0.79
   3  -4   0    0.94    0.93
   3  -4   0    0.72    0.73
   3  -4   1 1347.26   43.44
  -3   4  -1 1418.83   43.91
   3  -4   1 1356.80   43.48
  -3   4  -1 1339.59   43.39
   3  -4   1 1341.98   43.34
   3  -4   2    2.65    0.90
  -3   4  -2    2.64    0.87
   3  -4   2    3.27    1.06
  -3   4  -2    3.04    1.03
   3  -4   2    2.51    0.97
   3  -4   3 1293.18   41.29
   3  -4   3 1276.50   41.13
  -3   4  -3 1263.02   41.62
   3  -4   3 1313.93   41.39
   3  -4   4    1.23    0.78
  -3   4  -4    1.85    0.77
   3  -4   4    2.07    0.89
  -3   4  -4    1.12    0.92
   3  -4   4    2.05    0.96
   3  -4   5  487.20   16.94
  -3   4  -5  474.69   17.06
  -3   4  -5  499.02   17.76
   3  -4   5  504.26   17.31
  -3   4  -6    1.14    0.88
   3  -4   6    0.60    0.71
  -3   4  -6    0.76    1.06
   3  -4   6    0.95    0.87
  -3   4  -7   89.76    5.02
   3  -4   7   97.88    5.13
  -3   4  -8    0.15    1.04
  -3   4  -8    0.09    1.20
  -3   4  -9 1080.63   36.01
  -3   4  -9 1060.69   36.19
  -3   4 -10    7.84    1.77
  -3   4 -10    9.24    1.94
  -3   4 -11    1.93    1.46
  -3   4 -11    3.70    1.63
  -3   4 -12    4.75    1.55
  -3   4 -12    3.95    1.51
  -3   4 -13   55.47    3.95
  -3   4 -13   56.86    3.85
   3  -4  13   57.49    3.89
  -3   4 -14    1.36    1.23
  -3   4 -14    1.95    1.12
   3  -4  14    1.80    1.15
  -3   4 -15   52.14    2.99
   3  -4  15   56.49    3.30
  -3   4 -16    4.11    0.99
   3  -4  16    3.42    0.89
   3  -3 -18   21.95    1.81
   3  -3 -17    8.20    1.44
   3  -3 -17    4.93    1.03
   3  -3 -16   14.10    1.98
   3  -3 -16   13.36    1.78
   3  -3 -15   19.71    2.48
   3  -3 -15   15.32    2.14
   3  -3 -14   26.04    2.27
   3  -3 -14   27.09    2.80
   3  -3 -14   33.46    3.15
   3  -3 -13  137.90    7.05
   3  -3 -12    3.45    1.47
   3  -3 -11  179.61    8.37
   3  -3 -10   24.63    2.64
   3  -3  -9  182.54    8.22
  -3   3   8   35.06    2.40
   3  -3  -8   33.94    2.66
   3  -3  -8   37.34    2.95
   3  -3  -8   37.05    2.58
   3  -3  -7  144.80    6.14
  -3   3   7  153.50    6.09
   3  -3  -7  158.32    6.53
   3  -3  -7  130.84    6.20
   3  -3  -7  135.09    6.12
   3  -3  -7  131.85    6.42
   3  -3  -6  139.35    5.90
   3  -3  -6  146.24    6.09
   3  -3  -6  130.05    5.92
   3  -3  -6  138.86    5.97
   3  -3  -6  137.45    6.18
   3  -3  -6  127.32    6.04
  -3   3   5 3270.15  100.71
   3  -3  -5 3068.84   98.87
   3  -3  -5 3287.81   99.66
   3  -3  -4   48.29    3.69
  -3   3   4   54.39    3.78
   3  -3  -4   46.93    3.33
   3  -3  -3  622.12   22.75
  -3   3   3  627.53   22.62
   3  -3  -3  678.64   22.65
   3  -3  -2    1.35    1.04
  -3   3   2    1.75    0.97
   3  -3  -2    1.48    0.99
   3  -3  -1  855.58   29.60
   3  -3  -1  889.97   29.84
   3  -3   0  125.88    6.29
  -3   3   0  121.75    5.45
   3  -3   0  131.23    6.61
   3  -3   1 1528.87   48.87
  -3   3  -1 1481.68   47.32
  -3   3  -2    1.50    0.63
   3  -3   2    0.99    0.86
  -3   3  -3    3.63    0.80
   3  -3   3    4.66    1.47
   3  -3   4    9.52    1.31
   3  -3   5 1601.00   50.46
  -3   3  -5 1593.80   50.73
   3  -3   6   21.02    1.77
  -3   3  -6   20.85    2.04
  -3   3  -7  418.99   15.25
  -3   3  -7  414.07   15.38
  -3   3  -8   50.37    3.55
  -3   3  -8   48.60    3.61
  -3   3  -9   47.04    3.63
  -3   3  -9   52.75    3.87
  -3   3 -10    1.12    1.34
  -3   3 -10    0.33    1.12
  -3   3 -11  694.86   23.48
  -3   3 -11  689.62   23.16
  -3   3 -12    0.97    0.87
  -3   3 -12    0.73    1.47
  -3   3 -12   -0.16    1.21
  -3   3 -13   31.69    3.21
  -3   3 -13   26.24    2.64
  -3   3 -14   16.82    2.34
  -3   3 -14   15.84    1.65
  -3   3 -14   17.02    1.99
  -3   3 -15   57.78    3.79
  -3   3 -15   46.76    2.99
   3  -3  15   54.42    3.50
   3  -3  16    6.78    1.27
   3  -3  17   85.16    3.87
   3  -2 -19    0.40    0.50
   3  -2 -18   25.00    2.01
   3  -2 -17  189.20    7.01
  -3   2  17  153.91    6.42
   3  -2 -17  171.25    7.12
   3  -2 -17  202.93    7.77
   3  -2 -16   30.04    2.43
   3  -2 -16   29.29    2.61
   3  -2 -16   32.80    2.90
   3  -2 -15   19.80    2.15
   3  -2 -15   22.70    2.54
   3  -2 -15   23.79    2.65
   3  -2 -14    3.53    1.28
   3  -2 -14    3.50    1.52
   3  -2 -14    3.86    1.61
   3  -2 -13   18.27    2.16
   3  -2 -13   23.34    2.64
   3  -2 -13   21.72    2.63
   3  -2 -12  152.73    6.97
   3  -2 -12  152.40    7.50
   3  -2 -11 1083.15   36.20
   3  -2 -11 1137.54   37.06
   3  -2 -10   13.47    1.65
   3  -2 -10   15.30    2.08
   3  -2  -9  133.79    6.46
   3  -2  -8   29.87    2.57
   3  -2  -7 1033.62   33.86
  -3   2   6  169.54    7.77
   3  -2  -6  171.65    8.01
  -3   2   6  163.59    7.61
   3  -2  -6  148.98    6.55
   3  -2  -6  149.94    6.33
  -3   2   5  543.12   19.90
   3  -2  -5  527.90   19.94
   3  -2  -5  532.50   18.79
   3  -2  -4  152.37    7.19
  -3   2   4  166.05    7.26
   3  -2  -4  143.85    6.44
   3  -2  -3  854.75   29.47
  -3   2   3  877.59   29.39
   3  -2  -3  894.80   29.05
   3  -2  -2    1.02    0.85
   3  -2  -1 1106.79   36.29
   3  -2   0   14.62    1.82
  -3   2  -1  980.91   30.88
   3  -2   1  967.75   32.24
   3  -2   2  253.96    9.98
  -3   2  -2  242.47    8.40
   3  -2   2  251.11   10.14
   3  -2   3 2066.66   66.50
   3  -2   3 2120.15   66.77
   3  -2   4   31.01    1.56
   3  -2   4   36.77    2.94
   3  -2   4   37.36    2.99
   3  -2   5    9.42    1.69
   3  -2   5    7.48    1.55
   3  -2   6    6.89    1.18
   3  -2   6    4.82    1.43
   3  -2   7 3788.12  120.85
   3  -2   7 4097.18  122.41
  -3   2  -8   42.12    3.11
  -3   2  -8   41.55    2.71
   3  -2   8   44.94    3.01
  -3   2  -9   43.32    3.38
  -3   2  -9   36.48    2.73
   3  -2   9   44.50    3.08
  -3   2  -9   45.29    3.29
  -3   2 -10    2.84    1.34
  -3   2 -10    2.11    1.02
   3  -2  10    3.45    1.22
  -3   2 -10    3.53    1.23
  -3   2 -11  264.17   10.87
  -3   2 -11  274.09   11.61
   3  -2  11  301.83   11.44
  -3   2 -11  274.34   11.22
  -3   2 -12    8.09    1.57
  -3   2 -12    7.12    1.93
  -3   2 -12    6.52    1.56
  -3   2 -13  982.35   32.84
  -3   2 -13  978.47   32.81
  -3   2 -14    2.03    1.24
  -3   2 -14    2.11    1.19
  -3   2 -15    1.79    1.09
  -3   2 -15    1.68    0.87
  -3   2 -16   27.77    2.62
  -3   2 -16   27.96    2.12
  -3   2 -17  124.33    5.32
   3  -2  17  116.17    5.00
  -3   2 -18    3.73    0.87
   3  -2  18    4.14    0.85
   3  -1 -19    0.98    0.54
   3  -1 -18    1.32    0.77
   3  -1 -18    0.80    0.66
   3  -1 -18    1.00    0.85
   3  -1 -17    6.10    1.31
   3  -1 -17    5.70    1.25
   3  -1 -17    5.67    1.39
   3  -1 -16   96.22    4.92
   3  -1 -16   89.08    4.94
   3  -1 -16  100.62    5.26
   3  -1 -15  180.54    7.97
   3  -1 -15  161.40    8.00
   3  -1 -15  186.88    8.41
   3  -1 -14   56.42    3.83
   3  -1 -14   50.42    3.93
   3  -1 -14   51.33    4.02
   3  -1 -13   14.51    2.17
   3  -1 -13   11.20    2.09
   3  -1 -13   13.51    2.28
   3  -1 -12    8.96    1.67
   3  -1 -12    7.35    1.73
   3  -1 -12    5.97    1.78
   3  -1 -11  106.92    5.52
   3  -1 -11  104.97    5.83
   3  -1 -11  108.80    5.92
   3  -1 -10  412.34   14.76
   3  -1 -10  400.46   15.18
   3  -1  -9 1298.02   41.76
   3  -1  -9 1300.64   42.36
   3  -1  -8  113.17    5.45
   3  -1  -8  110.04    5.36
   3  -1  -7  202.07    9.39
  -3   1   7  193.85    9.21
  -3   1   7  197.86    9.08
   3  -1  -7  215.64    8.31
  -3   1   6  323.21   12.53
   3  -1  -6  305.83   12.47
  -3   1   6  305.39   12.28
   3  -1  -5 3253.65  102.73
   3  -1  -5 3290.05  101.43
   3  -1  -4 1513.56   47.92
  -3   1   4 1503.12   47.19
   3  -1  -4 1458.54   47.08
   3  -1  -3 4003.08  124.60
   3  -1  -3 4046.21  124.31
  -3   1   3 4010.29  124.45
   3  -1  -2  100.39    5.21
  -3   1   2  113.16    5.29
   3  -1  -2  116.16    5.06
  -3   1   2  120.34    5.29
   3  -1  -2  117.83    5.21
   3  -1  -1  147.13    6.53
  -3   1   1  152.42    6.52
   3  -1  -1  154.06    6.55
  -3   1   1  163.17    6.70
  -3   1   0  537.71   18.11
   3  -1   0  532.13   18.09
   3  -1   0  512.99   18.24
  -3   1   0  542.55   18.40
   3  -1   1 5547.45  170.81
   3  -1   2  116.20    5.24
  -3   1  -2  111.61    5.46
   3  -1   2  111.92    5.39
  -3   1  -3    1.95    1.01
   3  -1   3    3.43    1.04
   3  -1   4   35.69    2.66
   3  -1   4   32.14    2.62
   3  -1   5  370.12   13.32
   3  -1   5  337.01   13.13
   3  -1   6   78.27    4.52
   3  -1   6   73.45    4.32
   3  -1   7 1408.29   46.43
   3  -1   7 1475.43   47.53
   3  -1   8   26.10    2.15
   3  -1   8   28.43    2.51
   3  -1   9  510.32   17.89
   3  -1  10   27.32    2.43
  -3   1 -10   27.17    2.42
  -3   1 -11    6.25    1.62
  -3   1 -11    8.77    1.61
  -3   1 -12    4.69    1.40
   3  -1  12    3.59    1.32
  -3   1 -12    4.67    1.32
  -3   1 -13    5.54    1.90
  -3   1 -13    4.11    1.52
   3  -1  13    8.10    1.77
  -3   1 -13    6.47    1.41
  -3   1 -14    2.54    1.35
  -3   1 -14    1.80    1.59
  -3   1 -14    1.66    1.00
  -3   1 -15  321.51   12.99
  -3   1 -15  355.36   13.62
  -3   1 -16    1.92    1.18
  -3   1 -16    1.95    1.46
  -3   1 -17   25.86    2.40
  -3   1 -17   22.86    2.09
  -3   1 -18    2.03    0.77
  -3   1 -18    2.18    0.94
  -3   1 -19   19.55    1.37
   3  -1  19   20.96    1.42
   3   0 -19    1.20    0.54
   3   0 -18    1.61    0.85
   3   0 -18   -0.07    0.70
   3   0 -18    0.91    0.81
   3   0 -17   77.77    4.16
   3   0 -17   72.99    4.07
   3   0 -16  128.25    6.25
   3   0 -16  120.89    6.21
   3   0 -16  131.00    6.36
   3   0 -15   55.50    3.84
   3   0 -15   53.84    3.94
   3   0 -15   59.44    4.03
   3   0 -14    4.77    1.53
  -3   0  14    4.02    1.04
   3   0 -14    4.33    1.63
   3   0 -14    6.67    1.80
   3   0 -13  117.48    6.28
   3   0 -13  117.32    6.49
   3   0 -13  119.26    6.48
   3   0 -12   19.20    2.33
   3   0 -12   17.04    2.36
   3   0 -12   15.55    2.27
   3   0 -11  105.31    5.61
   3   0 -11  108.86    5.93
   3   0 -11  111.58    5.95
   3   0 -10   37.88    2.92
   3   0 -10   40.74    3.20
   3   0 -10   37.63    3.07
   3   0  -9   23.74    2.16
   3   0  -9   20.18    2.26
   3   0  -8  179.01    7.22
   3   0  -8  172.39    7.47
   3   0  -6   88.11    4.95
  -3   0   6   75.43    3.55
  -3   0   5   23.63    2.39
   3   0  -5   22.09    2.36
  -3   0   5   30.76    2.01
  -3   0   5   29.93    2.54
  -3   0   4    6.89    1.30
   3   0  -4    9.56    1.47
  -3   0   4    8.40    1.31
  -3   0   4    7.85    1.10
   3   0  -3 2548.97   80.87
  -3   0   3 2590.64   81.08
  -3   0   3 2659.65   81.08
  -3   0   3 2606.35   80.62
   3   0  -3 2556.84   80.57
   3   0  -2  420.78   14.60
  -3   0   2  430.05   14.52
  -3   0   2  406.08   14.37
   3   0  -2  407.73   14.33
   3   0  -1  678.67   23.35
  -3   0   1  710.38   23.30
  -3   0   1  726.81   23.54
   3   0  -1  730.30   23.53
  -3   0   0   35.59    2.26
   3   0   0   37.40    2.34
   3   0   0   39.63    2.56
  -3   0  -1 4183.91  128.05
  -3   0  -1 4230.42  129.15
   3   0   2  396.70   13.22
  -3   0  -2  387.16   13.73
   3   0   2  365.47   13.56
   3   0   3 2633.06   84.20
  -3   0  -3 2797.48   84.87
   3   0   3 2739.00   84.73
   3   0   4  128.61    5.48
  -3   0  -4  122.13    5.77
   3   0   4  129.49    5.80
   3   0   5  821.36   27.65
  -3   0  -5  844.16   27.91
   3   0   5  859.75   27.91
  -3   0  -6   23.39    2.12
   3   0   6   26.77    2.24
  -3   0  -6   26.55    2.21
   3   0   7  375.61   13.84
  -3   0  -7  388.04   14.17
   3   0   8   44.47    2.72
   3   0   8   43.04    2.92
  -3   0  -8   46.37    3.34
  -3   0  -9  440.56   15.89
   3   0   9  457.84   15.87
   3   0   9  457.83   15.78
   3   0  10    4.46    1.18
  -3   0 -10    4.28    1.17
   3   0  10    4.40    1.06
  -3   0 -11  131.27    6.37
   3   0  11  145.13    6.57
  -3   0 -12   13.67    2.09
   3   0  12   12.13    1.80
  -3   0 -12   11.64    1.64
  -3   0 -13  130.91    6.53
  -3   0 -13  131.21    6.73
   3   0  13  128.14    6.34
  -3   0 -13  108.43    5.53
  -3   0 -14    1.26    1.25
  -3   0 -14    1.59    1.41
   3   0  14    1.64    1.26
  -3   0 -15   42.82    3.49
  -3   0 -15   38.35    3.38
   3   0  15   39.40    3.32
  -3   0 -16    8.42    1.77
  -3   0 -16    7.53    1.66
  -3   0 -17   15.88    1.98
  -3   0 -17   11.40    1.77
  -3   0 -18    2.94    1.01
  -3   0 -18    1.45    0.99
  -3   0 -19   39.54    2.14
  -3   0 -19   35.88    2.12
   3   1 -19   38.15    2.01
   3   1 -18   19.02    1.69
   3   1 -18   13.62    1.33
   3   1 -17    0.82    1.07
   3   1 -17    0.65    0.95
   3   1 -17    0.83    0.93
   3   1 -16    4.12    1.43
   3   1 -16    3.49    1.35
   3   1 -16    4.96    1.46
   3   1 -15  142.24    6.69
   3   1 -15  122.10    6.49
   3   1 -15  140.59    6.66
   3   1 -14  216.59    8.77
   3   1 -14  236.47    9.84
   3   1 -14  226.22    9.86
   3   1 -14  227.79    9.74
   3   1 -13  282.54   11.34
   3   1 -13  341.82   12.62
  -3  -1  13  253.87   10.67
   3   1 -13  323.60   12.70
   3   1 -13  338.49   12.61
   3   1 -12   28.10    2.48
   3   1 -12   31.50    2.97
   3   1 -12   30.32    3.11
  -3  -1  12   26.51    2.17
   3   1 -12   28.93    2.96
   3   1 -11   51.90    3.40
   3   1 -11   57.88    4.01
   3   1 -11   54.72    4.04
   3   1 -11   57.83    4.04
   3   1 -10  101.63    5.01
   3   1 -10  103.81    5.43
   3   1 -10  106.51    5.67
   3   1 -10  100.95    5.47
   3   1  -9 1198.39   39.33
   3   1  -9 1223.68   39.92
   3   1  -9 1296.43   40.30
   3   1  -9 1196.38   39.90
   3   1  -8  199.05    8.11
   3   1  -8  200.51    8.34
  -3  -1   7   89.90    5.32
   3   1  -7   83.46    4.17
  -3  -1   7   71.54    3.46
  -3  -1   7   87.56    5.05
  -3  -1   6   63.55    4.16
  -3  -1   6   60.18    3.06
  -3  -1   6   58.92    3.90
  -3  -1   5   66.22    4.10
  -3  -1   5   67.30    3.41
  -3  -1   5   69.15    4.00
  -3  -1   4   20.99    2.06
  -3  -1   4   22.10    2.02
  -3  -1   4   22.36    1.81
  -3  -1   3    8.54    1.38
  -3  -1   3    8.13    1.21
  -3  -1   2  230.28    8.25
  -3  -1   2  234.11    8.42
  -3  -1   2  214.57    8.34
  -3  -1   2  214.63    8.23
  -3  -1   2  207.25    8.23
  -3  -1   1 4920.04  155.11
  -3  -1   1 5081.24  155.00
  -3  -1   1 5042.29  155.09
  -3  -1   1 5067.30  155.15
  -3  -1   1 5138.07  155.48
  -3  -1   0 1038.64   31.89
  -3  -1   0  975.64   31.70
  -3  -1   0 1007.28   31.63
  -3  -1  -1  471.05   15.05
  -3  -1  -1  469.73   15.11
  -3  -1  -1  469.97   15.40
  -3  -1  -2   36.94    1.58
   3   1   2   34.59    2.44
  -3  -1  -2   36.73    2.49
  -3  -1  -3    5.27    1.18
   3   1   3    4.44    1.07
  -3  -1  -4   95.12    4.65
   3   1   4   95.73    4.60
  -3  -1  -5 4340.86  128.76
  -3  -1  -5 4034.76  127.91
   3   1   6  136.15    5.30
  -3  -1  -6  138.83    5.69
  -3  -1  -6  141.54    5.38
  -3  -1  -7    7.23    1.21
  -3  -1  -7    4.58    1.07
   3   1   8   24.43    1.99
  -3  -1  -8   28.03    2.14
  -3  -1  -8   27.25    2.25
  -3  -1  -9  780.94   25.96
   3   1   9  804.61   25.82
   3   1   9  765.09   25.56
  -3  -1  -9  758.54   26.34
   3   1  10   38.64    2.60
   3   1  10   41.76    2.81
  -3  -1 -10   40.20    2.94
   3   1  11 1117.27   37.73
  -3  -1 -11 1217.43   38.76
   3   1  11 1215.01   38.27
   3   1  12   12.10    1.63
  -3  -1 -13   67.31    4.47
   3   1  13   68.97    4.29
   3   1  13   62.51    3.82
  -3  -1 -14    0.59    1.21
   3   1  14    1.23    1.19
  -3  -1 -15  292.71   12.26
  -3  -1 -15  291.09   12.14
   3   1  15  313.18   12.16
  -3  -1 -16    4.09    1.56
  -3  -1 -16    4.28    1.41
   3   1  16    5.30    1.49
  -3  -1 -17   22.13    2.48
  -3  -1 -17   27.53    2.47
   3   1  17   27.19    2.54
  -3  -1 -18    8.96    1.54
  -3  -1 -18    7.47    1.29
  -3  -1 -19    2.48    0.88
  -3  -1 -19    1.38    0.57
   3   2 -18   20.59    1.54
   3   2 -18   25.43    1.64
   3   2 -17   16.93    1.89
   3   2 -17   14.05    1.66
   3   2 -16   34.30    2.42
   3   2 -16   44.08    3.20
   3   2 -16   34.42    2.89
   3   2 -16   38.97    2.90
   3   2 -15    3.54    1.62
   3   2 -15    2.80    1.10
   3   2 -15    3.17    1.54
   3   2 -15    3.29    1.43
   3   2 -14  200.78    8.58
   3   2 -14  209.89    9.23
   3   2 -14  186.14    9.08
   3   2 -14  202.70    9.05
   3   2 -13  474.53   17.18
   3   2 -13  435.74   17.05
   3   2 -13  475.03   17.01
   3   2 -12  671.84   23.29
   3   2 -12  661.93   23.68
   3   2 -12  674.67   24.03
   3   2 -12  664.72   23.71
   3   2 -11  300.55   11.87
   3   2 -11  284.89   12.09
   3   2 -11  312.97   12.67
   3   2 -11  309.90   12.34
   3   2 -10  218.33    8.93
   3   2 -10  202.52    9.02
   3   2 -10  217.54    9.44
   3   2 -10  207.48    9.11
   3   2  -9   52.70    3.51
   3   2  -9   53.25    3.66
   3   2  -9   65.95    4.15
   3   2  -9   62.94    3.98
   3   2  -8  231.63    9.04
   3   2  -8  228.04    9.19
   3   2  -7 1384.86   42.95
   3   2  -7 1457.36   43.19
  -3  -2   6  171.79    7.98
  -3  -2   6  183.20    8.20
  -3  -2   6  179.71    8.28
  -3  -2   6  154.45    6.74
  -3  -2   6  163.35    7.70
  -3  -2   5   44.74    3.25
  -3  -2   5   39.30    3.12
  -3  -2   5   42.18    3.33
  -3  -2   5   39.85    2.64
  -3  -2   5   40.81    3.02
  -3  -2   4   27.59    2.35
  -3  -2   4   27.75    2.49
  -3  -2   4   25.27    2.52
  -3  -2   4   29.20    2.21
  -3  -2   4   32.86    2.47
  -3  -2   3   49.27    3.19
  -3  -2   3   51.33    3.16
  -3  -2   3   57.68    3.53
  -3  -2   3   50.55    3.09
  -3  -2   3   59.65    3.20
  -3  -2   2 1094.50   33.88
  -3  -2   2 1088.88   34.05
  -3  -2   2 1049.18   34.17
  -3  -2   2 1038.41   34.07
  -3  -2   2 1008.58   33.62
  -3  -2   1 9999.00  306.36
  -3  -2   0  785.56   24.39
  -3  -2   0  810.31   24.81
  -3  -2   0  730.21   24.29
  -3  -2   0  746.48   25.26
   3   2   1   33.25    2.05
  -3  -2  -1   32.32    1.67
  -3  -2  -1   36.81    2.08
  -3  -2  -1   31.68    1.69
   3   2   2  400.47   12.55
  -3  -2  -2  361.15   11.95
  -3  -2  -2  368.46   13.37
   3   2   3  339.70   10.89
   3   2   3  341.90   11.43
  -3  -2  -3  343.58   12.42
   3   2   4   80.47    3.06
   3   2   4   89.92    3.54
  -3  -2  -4   82.11    4.23
  -3  -2  -4   81.06    3.10
   3   2   5  535.36   17.05
   3   2   5  505.18   16.66
  -3  -2  -5  560.70   18.18
  -3  -2  -5  515.77   16.72
   3   2   6   36.79    2.00
  -3  -2  -6   31.09    1.83
  -3  -2  -6   30.14    2.40
  -3  -2  -7  398.04   13.80
  -3  -2  -7  391.07   13.63
  -3  -2  -7  426.10   14.47
  -3  -2  -8    2.03    0.74
   3   2   8    1.54    0.87
  -3  -2  -8    1.54    0.67
  -3  -2  -8    1.82    0.76
   3   2   9  268.06   10.15
  -3  -2  -9  268.85   10.36
  -3  -2 -10   59.76    3.74
   3   2  10   60.55    3.57
  -3  -2 -11   10.59    1.87
   3   2  11   10.34    1.67
   3   2  12   21.21    2.02
  -3  -2 -12   23.88    2.52
   3   2  12   23.71    2.24
  -3  -2 -13   31.29    3.05
   3   2  13   30.27    2.63
  -3  -2 -14    3.59    1.39
   3   2  14    3.61    1.21
  -3  -2 -15   27.24    2.74
   3   2  15   27.97    2.74
   3   2  15   24.86    2.25
  -3  -2 -16    1.12    1.11
  -3  -2 -16    1.23    1.40
   3   2  16    2.14    1.25
  -3  -2 -17  303.58   12.09
  -3  -2 -17  277.64   11.29
  -3  -2 -18    3.58    0.97
  -3  -2 -18    5.04    1.42
   3   2  18    5.04    1.21
  -3  -2 -19   14.71    1.59
   3   2  19   12.70    1.42
  -3  -2 -20    1.03    0.57
   3   3 -17    0.18    0.65
   3   3 -17   -0.24    0.56
   3   3 -17    0.59    0.76
   3   3 -16    1.20    0.84
   3   3 -16    1.51    1.13
   3   3 -15    7.52    1.50
   3   3 -15    7.10    1.74
   3   3 -14   58.36    3.91
   3   3 -14   60.16    4.33
   3   3 -14   58.33    4.08
   3   3 -13  108.54    6.10
   3   3 -13  123.41    6.77
   3   3 -13  125.50    6.59
   3   3 -12    1.55    1.22
   3   3 -12    1.26    1.50
   3   3 -12    3.25    1.56
   3   3 -11  329.23   12.83
   3   3 -11  323.12   13.27
   3   3 -11  311.88   12.95
   3   3 -10  425.75   15.70
   3   3 -10  414.55   16.07
   3   3 -10  413.90   15.80
   3   3  -9  286.37   11.47
   3   3  -9  299.41   11.74
   3   3  -8   21.65    2.21
   3   3  -8   24.98    2.37
   3   3  -7   28.86    2.38
   3   3  -7   27.33    2.54
   3   3  -6  349.18   12.71
   3   3  -6  339.96   12.90
   3   3  -6  370.93   14.06
  -3  -3   6  354.49   13.17
  -3  -3   5 1533.60   50.44
  -3  -3   5 1507.24   50.11
   3   3  -5 1490.89   49.66
  -3  -3   5 1595.03   49.45
  -3  -3   4  147.88    7.20
  -3  -3   4  152.03    7.04
   3   3  -4  149.50    6.65
  -3  -3   4  140.05    6.49
  -3  -3   3    2.49    1.09
  -3  -3   3    3.03    1.21
  -3  -3   3    4.89    1.04
   3   3  -3    1.59    0.80
  -3  -3   2   97.17    4.79
  -3  -3   2   89.12    4.16
  -3  -3   1  122.29    5.36
  -3  -3   1  114.22    4.74
  -3  -3   1  104.88    4.52
  -3  -3   0  153.25    5.56
   3   3   0  150.54    6.38
  -3  -3   0  147.98    6.32
  -3  -3  -1  847.76   26.97
   3   3   1  993.96   28.72
   3   3   2   28.09    2.01
  -3  -3  -2   22.49    2.16
   3   3   3   13.12    1.38
  -3  -3  -3   11.67    1.57
   3   3   4   52.64    2.90
  -3  -3  -4   46.11    3.15
   3   3   5  718.10   23.01
  -3  -3  -5  665.64   23.46
   3   3   6  336.10   11.63
  -3  -3  -6  299.73   11.83
   3   3   7  835.36   26.65
  -3  -3  -7  773.36   26.82
   3   3   8   22.81    2.00
  -3  -3  -8   19.76    1.90
   3   3   9   72.30    3.96
   3   3  10   37.34    2.79
   3   3  11 1335.51   43.34
   3   3  12   45.41    3.28
   3   3  13   93.14    5.10
  -3  -3 -14   12.39    1.87
   3   3  14    9.45    1.42
   3   3  14   11.57    1.77
  -3  -3 -15   13.38    1.90
   3   3  15   10.31    1.67
  -3  -3 -16   -0.43    0.90
   3   3  16    0.21    0.88
  -3  -3 -17   32.65    2.40
   3   3  17   37.59    2.87
   3   3  18    0.66    0.89
   3   3  19   39.88    2.43
   3   3  20    5.08    0.68
   3   4 -17   96.38    4.10
   3   4 -17  129.87    4.79
   3   4 -16  244.48    9.01
   3   4 -16  258.68    9.39
   3   4 -16  224.85    9.13
   3   4 -16  238.96    8.92
   3   4 -15   17.67    2.07
   3   4 -15   14.33    1.82
   3   4 -15   15.01    1.82
   3   4 -15   16.18    2.09
   3   4 -14    4.55    1.54
   3   4 -14    4.85    1.43
   3   4 -14    5.47    1.66
   3   4 -13   38.43    3.27
   3   4 -13   35.84    3.32
   3   4 -13   36.51    3.49
   3   4 -12  215.84    9.27
   3   4 -12  211.63    9.33
   3   4 -12  202.74    9.42
   3   4 -12  183.15    8.09
   3   4 -11  419.13   16.30
   3   4 -11  416.24   16.32
   3   4 -11  456.71   16.99
   3   4 -11  426.88   16.45
   3   4 -10   14.35    2.16
   3   4 -10   13.18    2.10
   3   4 -10   14.05    2.23
   3   4  -9  257.99   10.88
   3   4  -9  257.40   10.89
   3   4  -9  276.59   11.19
   3   4  -8  268.08   10.65
   3   4  -8  258.13   10.54
   3   4  -8  250.16   10.52
   3   4  -7  102.88    5.34
   3   4  -7  101.63    5.32
   3   4  -7  111.47    5.71
   3   4  -7  103.02    5.42
   3   4  -6   65.74    3.91
   3   4  -6   72.10    4.01
   3   4  -6   65.88    4.04
   3   4  -5  143.58    6.45
   3   4  -5  159.79    6.77
   3   4  -5  143.57    7.17
  -3  -4   4    3.54    1.31
   3   4  -4    3.09    0.96
   3   4  -4    4.70    1.09
   3   4  -4    2.92    1.01
  -3  -4   3  297.16   11.89
   3   4  -3  285.08   10.99
  -3  -4   2   27.56    2.56
   3   4  -2   30.11    2.13
   3   4  -1  330.88   12.76
  -3  -4   1  337.53   12.80
   3   4   0    6.39    1.25
  -3  -4   0    7.72    0.86
  -3  -4  -1    9.40    0.48
  -3  -4  -1    7.90    0.46
   3   4   2  936.96   30.99
   3   4   3  888.48   29.53
   3   4   4   26.67    2.27
  -3  -4  -4   24.99    2.40
   3   4   5  151.49    6.59
  -3  -4  -5  137.57    6.68
   3   4   6    1.14    0.87
   3   4   6    2.65    0.93
  -3  -4  -6    2.35    1.01
   3   4   7  487.55   16.58
  -3  -4  -7  423.54   16.31
   3   4   8  214.44    8.52
   3   4   8  207.06    8.98
   3   4   9  164.29    7.20
  -3  -4 -10   13.83    1.90
   3   4  10   14.73    1.87
  -3  -4 -11  108.41    5.86
   3   4  11  112.19    5.73
  -3  -4 -12   21.21    2.48
   3   4  12   21.31    2.32
  -3  -4 -13  947.35   32.30
   3   4  13  941.28   31.72
  -3  -4 -14  122.95    6.04
  -3  -4 -14  133.37    6.91
   3   4  14  138.08    6.46
  -3  -4 -15  137.03    6.12
   3   4  15  119.96    5.75
   3   4  16    2.81    1.05
  -3  -4 -17   74.67    4.32
   3   4  17   76.56    4.05
  -3  -4 -18    0.90    1.07
   3   4  18    0.23    0.79
  -3  -4 -19   56.78    3.12
   3   4  19   57.13    2.89
   3   5 -16   53.90    2.63
   3   5 -16   58.03    2.78
   3   5 -15  148.13    6.15
   3   5 -15  146.96    6.15
   3   5 -15  138.96    6.17
   3   5 -15  128.54    5.71
   3   5 -14  255.87    9.98
   3   5 -14  242.66    9.86
   3   5 -14  249.85    9.76
   3   5 -14  243.82   10.09
   3   5 -13    2.33    1.28
   3   5 -13    3.00    1.41
   3   5 -13    4.35    1.56
   3   5 -13    5.08    1.77
   3   5 -13    2.81    0.99
   3   5 -12    8.54    1.76
   3   5 -12    7.24    1.75
   3   5 -12    6.97    1.69
   3   5 -12    7.53    1.94
   3   5 -12    5.57    1.28
   3   5 -11    8.41    1.98
   3   5 -11   10.76    2.11
   3   5 -11    8.83    2.00
   3   5 -11    7.44    2.14
   3   5 -10  519.25   19.10
   3   5 -10  506.46   18.86
   3   5  -9  580.58   21.07
   3   5  -8  332.93   12.89
   3   5  -8  317.63   13.11
   3   5  -7   25.25    2.57
   3   5  -7   22.65    2.75
   3   5  -6   21.09    2.28
   3   5  -6   22.58    2.25
   3   5  -6   23.49    2.43
   3   5  -5  213.39    9.46
   3   5  -5  231.86    9.45
   3   5  -4  760.11   25.43
   3   5  -4  763.26   25.32
   3   5  -4  734.95   25.44
   3   5  -4  766.13   26.14
   3   5  -3  611.04   20.48
   3   5  -3  608.77   20.54
   3   5  -3  593.24   20.45
   3   5  -3  634.96   20.71
   3   5  -3  546.73   20.61
   3   5  -2    5.37    1.14
   3   5  -2    6.18    1.16
   3   5  -2    5.73    1.16
   3   5  -2    7.50    1.28
   3   5  -2    5.22    0.98
   3   5  -1  185.52    7.23
   3   5  -1  172.70    7.11
   3   5  -1  171.47    6.79
  -3  -5   0   72.61    3.19
   3   5   0   72.38    3.76
   3   5   1  953.68   32.34
   3   5   2  525.50   19.08
   3   5   3    6.60    1.49
   3   5   4    2.19    1.07
   3   5   4    2.59    0.88
   3   5   5   14.25    1.58
   3   5   5   12.17    1.80
  -3  -5  -5   12.24    1.89
   3   5   6   90.78    4.40
  -3  -5  -6   74.57    4.85
   3   5   7 1134.37   33.81
  -3  -5  -7  906.82   34.17
  -3  -5  -8  134.25    5.84
   3   5   9   95.05    5.07
  -3  -5  -9   87.54    4.45
  -3  -5 -10  100.17    4.92
   3   5  10  102.91    5.43
  -3  -5 -11    3.88    1.48
  -3  -5 -11    4.05    1.09
   3   5  11    4.50    1.48
  -3  -5 -12   11.52    1.98
   3   5  12   16.13    2.10
  -3  -5 -13    3.35    1.59
   3   5  13    3.13    1.31
  -3  -5 -14   10.26    1.94
   3   5  14    9.39    1.75
   3   5  15  419.89   15.34
   3   5  16   50.17    3.16
  -3  -5 -17   10.03    1.66
   3   5  17    8.89    1.19
  -3  -5 -18    1.35    0.92
   3   5  18    0.85    0.77
  -3  -5 -19   37.01    2.19
   3   5  19   37.88    2.04
   3   6 -15    9.25    1.16
   3   6 -14    3.01    0.86
   3   6 -14    4.43    1.04
   3   6 -14    3.22    1.08
   3   6 -13    9.70    1.50
   3   6 -13    9.80    1.56
   3   6 -13   10.27    1.63
   3   6 -13   11.27    1.81
   3   6 -13    7.94    1.20
   3   6 -12   24.39    2.44
   3   6 -12   28.43    2.53
   3   6 -12   23.94    2.68
   3   6 -12   20.77    2.10
   3   6 -11   10.74    1.97
   3   6 -11    8.39    1.91
   3   6 -10  120.93    6.34
   3   6 -10  115.37    6.19
   3   6  -9    7.52    1.90
   3   6  -9    7.23    1.83
   3   6  -9    5.98    2.06
   3   6  -8  422.43   15.93
   3   6  -8  428.31   16.24
   3   6  -8  407.38   16.24
   3   6  -8  430.52   16.16
   3   6  -7  287.35   12.10
   3   6  -7  291.66   11.91
   3   6  -7  319.21   12.66
   3   6  -7  296.72   12.26
   3   6  -6  155.11    7.40
   3   6  -6  152.32    7.14
   3   6  -6  147.92    7.43
   3   6  -6  157.62    7.40
   3   6  -5   85.78    4.76
   3   6  -5   83.60    4.88
   3   6  -5   86.58    5.06
   3   6  -5   80.69    4.84
   3   6  -4   34.44    2.80
   3   6  -4   34.73    2.73
   3   6  -4   32.81    2.81
   3   6  -3  941.88   31.98
   3   6  -3  956.49   31.84
   3   6  -3  993.25   32.20
   3   6  -2  877.86   28.28
   3   6  -2  829.31   28.16
   3   6  -2  833.90   28.34
   3   6  -1  109.75    5.30
   3   6  -1  116.30    5.37
   3   6  -1  106.98    5.42
   3   6   0   13.69    1.63
   3   6   0   12.86    1.54
   3   6   1   18.52    1.81
   3   6   1   22.53    2.06
   3   6   2   40.58    2.79
   3   6   2   38.48    2.58
   3   6   2   41.19    2.65
   3   6   2   40.42    2.75
   3   6   3 1287.61   39.92
   3   6   3 1183.16   39.63
   3   6   3 1239.31   39.73
   3   6   4  482.98   16.47
   3   6   4  484.70   16.52
  -3  -6  -4  445.13   16.20
   3   6   4  468.81   16.17
   3   6   5  219.20    8.73
   3   6   5  207.63    8.09
   3   6   6    4.73    1.23
   3   6   7   67.54    4.12
   3   6   8  270.66   11.05
  -3  -6  -8  284.35   10.76
  -3  -6  -9  955.75   31.66
   3   6  10   48.06    3.57
  -3  -6 -10   46.10    3.21
  -3  -6 -11    7.12    1.74
  -3  -6 -11    5.03    1.28
   3   6  11    6.74    1.72
   3   6  12    6.85    1.42
  -3  -6 -12    7.41    1.79
   3   6  12    8.39    1.83
  -3  -6 -13   37.65    3.30
   3   6  13   38.85    3.26
  -3  -6 -14   14.05    2.17
   3   6  14   17.47    2.22
   3   6  15   57.99    3.71
   3   6  16    6.43    1.06
   3   6  16   10.65    1.46
  -3  -6 -17   19.15    1.89
   3   6  17   18.68    1.56
  -3  -6 -18    6.75    1.06
   3   6  18    6.82    0.98
   3   7 -13   10.45    1.21
   3   7 -13    9.71    1.05
   3   7 -12   20.21    1.86
   3   7 -12   21.80    2.17
   3   7 -12   19.20    1.81
   3   7 -11    0.37    0.98
   3   7 -11    1.03    1.22
   3   7 -11    0.86    0.99
   3   7 -10   66.52    4.33
   3   7 -10   66.19    4.04
   3   7 -10   68.33    4.20
   3   7  -9  524.15   19.93
   3   7  -9  547.04   19.54
   3   7  -9  565.82   20.31
   3   7  -9  555.08   19.87
   3   7  -8  501.67   18.28
   3   7  -8  484.15   17.82
   3   7  -8  499.71   18.18
   3   7  -8  479.38   18.36
   3   7  -7    1.69    1.38
   3   7  -7    2.88    1.31
   3   7  -7    1.87    1.44
   3   7  -7    3.72    1.72
   3   7  -6  138.93    6.95
   3   7  -6  127.72    6.89
   3   7  -6  137.45    6.95
   3   7  -5   18.25    2.40
   3   7  -5   22.11    2.66
   3   7  -5   20.82    2.58
   3   7  -4   -0.08    1.12
   3   7  -4    0.61    1.10
   3   7  -3  116.92    5.99
   3   7  -2   47.67    3.34
   3   7  -1  474.04   17.18
   3   7  -1  455.90   16.63
   3   7   0  537.89   19.49
   3   7   0  562.42   19.19
   3   7   1   59.10    3.93
   3   7   1   52.87    3.33
   3   7   1   70.16    3.76
   3   7   1   64.19    4.00
   3   7   2   21.21    2.24
   3   7   2   23.88    2.14
   3   7   2   21.87    2.17
   3   7   3    4.80    1.20
   3   7   3    3.88    1.35
  -3  -7  -3    4.57    1.15
   3   7   3    4.64    1.19
   3   7   4  152.07    6.76
  -3  -7  -4  141.76    6.49
   3   7   4  147.65    6.40
   3   7   5  457.29   16.57
   3   7   6  294.64   11.65
   3   7   7   25.14    2.58
   3   7   8    0.61    1.23
  -3  -7  -8    0.62    1.03
  -3  -7  -9   71.81    4.33
  -3  -7 -10  184.93    8.23
  -3  -7 -10  172.90    7.86
  -3  -7 -11  163.92    7.82
   3   7  11  184.68    8.33
  -3  -7 -11  169.93    7.66
  -3  -7 -12    4.02    1.43
  -3  -7 -12    3.32    1.22
   3   7  12    6.33    1.71
   3   7  13   18.28    2.33
  -3  -7 -13   19.11    2.16
  -3  -7 -14    1.28    1.01
   3   7  14    0.07    1.11
   3   7  15  178.13    7.50
   3   7  16   51.33    2.76
  -3  -7 -16   45.81    2.67
   3   7  17   35.91    1.98
  -3  -7 -17   32.47    2.00
   3   8 -13   15.30    1.15
   3   8 -12  187.16    7.03
   3   8 -12  192.90    7.20
   3   8 -11   40.38    2.56
   3   8 -11   44.42    2.82
   3   8 -10   80.66    4.19
   3   8 -10   79.48    4.35
   3   8 -10   83.80    4.42
   3   8  -9    5.57    1.37
   3   8  -9    6.83    1.56
   3   8  -9    5.04    1.52
   3   8  -8  389.86   14.57
   3   8  -8  388.76   14.62
   3   8  -7  447.93   16.19
   3   8  -7  402.03   15.85
   3   8  -6  759.30   26.23
   3   8  -6  750.80   26.07
   3   8  -5   60.16    4.23
   3   8  -5   56.35    3.95
   3   8  -4   39.02    3.34
   3   8  -4   38.86    3.15
   3   8  -3   15.93    2.30
   3   8  -3   14.67    2.00
   3   8  -2   99.74    5.29
   3   8  -1  248.35   10.02
   3   8   0  103.77    5.75
   3   8   0  107.51    5.27
   3   8   0  107.39    5.75
   3   8   1   59.48    3.73
   3   8   1   70.99    4.44
   3   8   2    2.27    1.08
   3   8   2    1.99    1.24
   3   8   2    2.41    1.11
   3   8   3  122.91    6.09
  -3  -8  -3  132.96    6.12
   3   8   3  128.88    6.08
   3   8   4  303.66   11.63
  -3  -8  -4  285.23   11.33
   3   8   4  292.67   11.08
   3   8   5  100.29    5.44
   3   8   6    0.23    1.12
   3   8   7  197.02    8.91
  -3  -8  -7  210.92    9.01
   3   8   8   35.29    3.19
  -3  -8  -8   39.46    3.17
  -3  -8  -9   51.85    3.61
   3   8   9   60.23    4.13
  -3  -8  -9   57.56    3.91
  -3  -8 -10    5.27    1.34
  -3  -8 -10    6.46    1.52
  -3  -8 -11   21.23    2.21
  -3  -8 -11   24.72    2.41
   3   8  12   96.49    5.16
  -3  -8 -12  100.52    5.11
  -3  -8 -12  104.89    5.21
  -3  -8 -13   62.13    3.59
   3   8  13   56.16    3.44
   3   8  14   -0.22    1.01
   3   8  15   23.33    1.91
  -3  -8 -15   16.55    1.46
   3   8  16    0.22    0.57
   3   8  16   -0.12    0.42
   3   9 -10  153.17    5.87
   3   9 -10  164.98    6.06
   3   9 -10  159.87    6.22
   3   9  -9    4.35    0.97
   3   9  -9    4.27    1.02
   3   9  -9    5.23    1.20
   3   9  -8   11.02    1.48
   3   9  -8    9.26    1.37
   3   9  -8   10.16    1.66
   3   9  -7    5.48    1.35
   3   9  -7    6.34    1.30
   3   9  -6  146.95    6.79
   3   9  -6  144.29    6.53
   3   9  -6  153.00    7.16
   3   9  -5  303.15   11.96
   3   9  -5  311.48   12.65
   3   9  -4  467.06   16.78
   3   9  -4  445.75   16.17
   3   9  -4  450.08   16.92
   3   9  -3  111.69    6.04
   3   9  -3  104.68    5.32
   3   9  -3  120.32    6.25
   3   9  -2    3.00    1.03
   3   9  -2    3.39    1.45
   3   9  -2    1.76    0.91
   3   9  -2    3.58    1.42
   3   9  -1   30.86    2.95
   3   9   0  402.04   15.15
   3   9   1  326.49   12.52
   3   9   1  384.16   13.61
   3   9   2   99.21    4.97
   3   9   2  100.95    5.20
   3   9   3    4.17    1.25
   3   9   3    4.06    1.12
   3   9   4   -0.07    1.11
   3   9   5   63.68    4.07
   3   9   6  239.38    9.98
   3   9   7  114.46    6.05
  -3  -9  -7  120.02    6.15
   3   9   8   10.76    1.91
  -3  -9  -8   11.07    1.53
  -3  -9  -8   13.02    2.01
   3   9   9   14.03    2.14
  -3  -9  -9    7.62    1.37
  -3  -9  -9   11.67    1.86
  -3  -9 -10    8.15    1.27
  -3  -9 -10   11.15    1.77
   3   9  10    9.49    1.82
  -3  -9 -11  135.98    6.21
   3   9  12   53.21    3.26
   3   9  13   19.23    1.87
   3   9  13    9.33    1.27
   3   9  14   14.33    1.51
   3   9  15    0.72    0.57
   3  10  -7    5.15    1.09
   3  10  -6   70.78    3.81
   3  10  -5   20.83    2.09
   3  10  -4   78.02    4.34
   3  10  -3   35.90    2.95
   3  10  -2   85.03    4.67
   3  10  -1    1.86    0.95
   3  10  -1    3.69    1.26
   3  10   0  101.75    5.13
   3  10   0  117.59    5.43
   3  10   1    3.21    1.06
   3  10   2  121.99    5.46
   3  10   2  141.75    5.81
   3  10   3   11.00    1.51
   3  10   4    0.33    0.86
   3  10   5    0.40    0.96
  -3 -10  -5    0.62    1.23
  -3 -10  -6    0.81    1.10
   3  10   6    0.06    0.98
   3  10   7  142.11    6.57
  -3 -10  -7  154.30    6.90
   3  10   8  327.69   12.39
  -3 -10  -8  338.52   12.53
   3  10   9   54.23    3.42
  -3 -10  -9   50.78    3.33
  -3 -10 -10    1.25    0.95
   3  10  10    2.12    1.09
   3  10  11    0.52    0.88
   3  10  11    0.05    0.81
   3  10  12    8.26    1.04
   3  11  -5   27.94    1.65
   3  11  -4  276.02    9.58
   3  11  -3   30.72    1.99
   3  11  -2    0.91    0.64
   3  11  -1   13.71    1.29
   3  11   0    1.17    0.58
   3  11   1   82.06    3.78
   3  11   2  134.32    5.70
  -3 -11  -3    5.43    1.36
   3  11   3    4.76    1.21
   3  11   4   15.30    1.37
   3  11   4   19.65    1.94
  -3 -11  -5    9.01    1.49
   3  11   5    5.90    1.02
   3  11   6   16.01    1.54
  -3 -11  -6   20.50    1.91
   3  11   6   14.90    1.78
   3  11   7   29.42    2.07
  -3 -11  -7   35.00    2.40
   3  11   7   34.51    2.55
   3  11   8   22.68    1.73
  -3 -11  -8   24.59    1.93
   3  11   9   15.43    1.39
  -3 -11  -9   15.13    1.45
   3  11   9   16.64    1.59
   3  11  10   30.18    1.83
   3  11  10   26.20    1.79
   3  11  11    1.02    0.51
  -3 -12  -1    2.79    0.64
  -3 -12  -4  165.83    6.10
  -3 -12  -5   36.80    1.97
   4 -10  -5    4.67    0.65
   4 -10  -4   16.99    1.38
  -4  10   3    0.03    0.50
   4 -10  -3   -0.06    0.50
  -4  10   2   15.57    1.22
  -4  10   1    0.07    0.41
   4 -10  -1    0.35    0.56
   4 -10  -1    0.41    0.57
   4 -10   0   86.84    3.70
   4 -10   0   92.86    3.73
  -4   9   9   18.73    1.37
   4  -9  -9   20.27    1.55
  -4   9   8  212.93    6.71
   4  -9  -8  200.24    6.87
  -4   9   7    2.03    0.93
   4  -9  -7    0.48    0.50
   4  -9  -7    1.71    0.92
  -4   9   6   28.49    2.21
   4  -9  -6   26.75    2.24
  -4   9   5   -0.15    0.92
   4  -9  -5   -0.33    0.97
   4  -9  -4  350.39   12.93
   4  -9  -4  353.23   12.98
   4  -9  -3   22.50    2.20
  -4   9   2  126.97    5.80
   4  -9  -2  123.17    5.83
  -4   9   1   -0.05    0.96
   4  -9  -1    0.39    1.00
  -4   9   0  121.49    5.37
   4  -9   0  105.74    5.28
  -4   9  -1    1.05    0.90
   4  -9   1    0.98    1.08
  -4   9  -2  735.96   24.38
   4  -9   2  755.91   24.70
  -4   9  -3    5.41    0.88
  -4   9  -4    2.90    0.61
   4  -8 -12    9.88    1.05
   4  -8 -12   12.24    1.22
  -4   8  11    0.25    0.53
   4  -8 -11    0.77    0.82
   4  -8 -11    0.28    0.71
  -4   8  10  121.94    5.20
   4  -8 -10  132.87    5.78
   4  -8 -10  131.73    5.59
  -4   8   9   14.06    1.59
   4  -8  -9   13.31    1.82
  -4   8   8   14.94    1.79
   4  -8  -8   11.92    1.84
  -4   8   7   23.28    2.33
   4  -8  -7   23.87    2.49
  -4   8   6   66.91    4.07
   4  -8  -6   58.65    4.03
   4  -8  -6   62.23    4.14
  -4   8   5    6.00    1.58
   4  -8  -5    6.46    1.77
   4  -8  -5    6.63    1.71
   4  -8  -4   84.64    5.10
  -4   8   4   94.13    5.21
   4  -8  -3    1.00    1.40
   4  -8  -2  445.93   16.55
   4  -8  -1    2.07    1.39
   4  -8  -1    2.98    1.46
  -4   8   1    3.01    1.50
   4  -8   0    5.99    1.45
   4  -8   0    2.42    1.39
  -4   8   0    1.40    1.31
  -4   8  -1   -0.50    1.25
   4  -8   1    0.72    1.02
  -4   8  -2   44.12    3.17
  -4   8  -2   35.61    2.50
   4  -8   2   37.56    3.06
  -4   8  -3    0.06    1.03
  -4   8  -3    2.44    0.97
   4  -8   3    2.12    1.20
  -4   8  -4 1293.52   40.30
  -4   8  -4 1195.92   40.06
   4  -8   4 1258.53   40.61
  -4   8  -5    5.31    1.16
  -4   8  -5    4.55    1.20
  -4   8  -6   10.99    1.24
  -4   8  -6   13.18    1.60
  -4   8  -7    0.14    0.75
   4  -7 -14   27.81    1.92
   4  -7 -13    5.01    1.04
   4  -7 -13    5.59    1.18
   4  -7 -12   12.44    1.68
   4  -7 -12   10.37    1.53
  -4   7  11   10.39    1.26
   4  -7 -11   10.41    1.73
   4  -7 -11   10.29    1.69
  -4   7  10    0.67    0.89
   4  -7 -10    1.61    1.32
  -4   7   9    7.91    1.53
   4  -7  -9   15.90    2.25
  -4   7   8  867.86   29.67
   4  -7  -8  898.62   30.32
  -4   7   7   30.36    2.76
   4  -7  -7   26.20    2.82
   4  -7  -7   21.36    2.76
  -4   7   6   52.93    3.92
   4  -7  -6   54.06    4.04
   4  -7  -6   56.09    4.25
   4  -7  -5    4.96    1.75
  -4   7   5    4.10    1.53
   4  -7  -5    5.79    1.41
   4  -7  -4   86.97    5.26
   4  -7  -4   80.31    4.55
   4  -7  -3    7.71    1.85
  -4   7   3    7.29    1.79
   4  -7  -3    4.09    1.20
   4  -7  -3    8.36    1.81
   4  -7  -2  311.95   12.64
   4  -7  -2  314.47   12.83
   4  -7  -1    1.70    1.32
   4  -7   0   49.43    3.76
   4  -7   0   48.91    3.84
   4  -7   1    1.27    1.20
  -4   7  -1    1.27    1.01
   4  -7   1    2.13    1.37
  -4   7  -2   31.48    2.73
   4  -7   2   32.81    3.12
   4  -7   2   29.16    2.75
   4  -7   3    8.45    1.60
  -4   7  -3    5.14    1.48
   4  -7   3    7.67    1.71
   4  -7   4    1.41    0.95
  -4   7  -4    2.78    1.39
   4  -7   4    3.14    1.38
   4  -7   5    7.85    1.30
  -4   7  -5    8.17    1.77
   4  -7   5    8.85    1.76
  -4   7  -6  958.33   32.09
   4  -7   6  945.06   31.85
  -4   7  -7    3.85    1.11
  -4   7  -7    3.41    1.45
  -4   7  -8    0.22    0.62
  -4   7  -8    0.07    1.13
  -4   7  -9    0.99    1.09
  -4   7 -10  395.05   13.97
   4  -6 -16   13.24    1.20
   4  -6 -15   10.46    1.11
   4  -6 -15   13.86    1.47
   4  -6 -14    6.36    1.22
   4  -6 -14    8.33    1.42
   4  -6 -13   14.94    1.85
   4  -6 -13   13.43    1.87
   4  -6 -12  143.35    6.97
   4  -6 -12  158.30    7.24
  -4   6  11   66.34    3.58
   4  -6 -11   72.94    4.56
  -4   6  10   54.51    3.46
   4  -6 -10   61.85    4.36
  -4   6   9    2.79    1.25
   4  -6  -9    0.72    1.43
  -4   6   8   30.51    2.74
   4  -6  -8   28.33    3.08
  -4   6   7   77.64    4.71
   4  -6  -7   74.38    4.85
   4  -6  -7   80.54    5.19
   4  -6  -7   77.70    4.93
   4  -6  -6  944.43   33.24
  -4   6   6 1002.12   33.62
   4  -6  -6 1009.28   33.81
   4  -6  -6 1033.52   34.31
   4  -6  -6 1008.59   33.97
   4  -6  -5   57.50    3.83
  -4   6   5   63.93    4.27
   4  -6  -5   60.95    4.26
   4  -6  -5   62.79    4.36
   4  -6  -4  112.33    5.70
  -4   6   4  122.08    6.41
   4  -6  -4  116.13    6.19
   4  -6  -3    8.35    1.44
   4  -6  -3    8.42    1.75
   4  -6  -2  304.54   12.02
   4  -6  -2  281.98   10.80
   4  -6  -2  287.72   11.90
   4  -6  -2  266.63   11.58
   4  -6  -1   85.66    5.15
   4  -6  -1   83.81    5.20
   4  -6  -1   84.40    5.06
   4  -6   0 1689.70   53.40
   4  -6   0 1687.65   53.40
  -4   6   0 1566.57   52.38
   4  -6   0 1647.71   53.34
   4  -6   1    9.98    1.87
  -4   6  -1    8.49    1.60
   4  -6   1    7.77    1.75
   4  -6   2  311.84   12.59
  -4   6  -2  320.93   12.61
   4  -6   2  321.06   12.74
   4  -6   3   16.12    2.09
  -4   6  -3   17.91    2.28
   4  -6   3   16.36    2.27
   4  -6   4 1973.67   62.95
  -4   6  -4 1989.92   63.64
   4  -6   4 1955.08   63.37
   4  -6   5   12.51    1.72
  -4   6  -5   15.53    2.38
   4  -6   5   13.43    2.11
   4  -6   6   10.57    1.48
  -4   6  -6   14.21    2.29
   4  -6   6   11.82    1.93
  -4   6  -7    2.96    1.69
   4  -6   7    4.20    1.47
  -4   6  -8  608.59   21.58
   4  -6   8  585.64   21.00
  -4   6  -9    0.88    1.36
   4  -6   9    1.33    1.18
  -4   6 -11    3.39    1.28
  -4   6 -12   39.20    2.68
   4  -5 -16    0.24    0.58
   4  -5 -15    5.87    1.34
   4  -5 -15    3.16    1.09
   4  -5 -14    6.48    1.48
   4  -5 -14    6.35    1.59
   4  -5 -13   17.57    2.29
   4  -5 -13   13.39    2.08
   4  -5 -12  239.48   10.51
   4  -5 -12  261.56   10.81
   4  -5 -11   28.69    3.05
  -4   5  10   51.82    3.32
   4  -5 -10   57.03    4.30
  -4   5   9    6.13    1.41
   4  -5  -9    7.78    1.90
  -4   5   8   76.49    4.50
   4  -5  -8   82.94    5.25
   4  -5  -8   74.35    4.75
  -4   5   7   19.79    2.20
   4  -5  -7   16.43    2.25
   4  -5  -7   22.47    2.70
   4  -5  -7   19.23    2.33
   4  -5  -6    8.63    1.77
   4  -5  -6   15.10    2.16
   4  -5  -6   16.65    2.35
  -4   5   6    6.82    1.60
   4  -5  -6    8.72    1.68
   4  -5  -5  102.39    5.63
   4  -5  -5   97.85    5.46
   4  -5  -5  100.71    5.78
   4  -5  -5  104.05    5.34
  -4   5   5  113.35    5.69
   4  -5  -4 2193.58   70.13
   4  -5  -4 2188.67   69.47
   4  -5  -4 2211.51   69.88
   4  -5  -3    7.76    1.32
   4  -5  -2   50.88    3.17
   4  -5  -2   53.61    3.87
   4  -5  -2   56.86    3.75
   4  -5  -1    3.72    1.34
   4  -5  -1    3.23    1.55
   4  -5  -1    3.17    1.20
   4  -5   0  600.59   21.17
   4  -5   0  612.53   21.23
  -4   5   0  583.82   20.57
   4  -5   0  603.87   21.06
   4  -5   1   49.84    3.57
  -4   5  -1   51.93    3.48
   4  -5   1   50.82    3.58
   4  -5   1   51.98    3.54
   4  -5   2 1272.89   41.82
   4  -5   2 1281.94   41.78
  -4   5  -2 1284.13   41.89
   4  -5   2 1275.87   41.80
   4  -5   3    0.07    0.92
   4  -5   3    0.46    1.08
  -4   5  -3    0.94    1.23
   4  -5   3    0.07    0.97
   4  -5   4    5.90    1.42
   4  -5   4    5.14    1.35
  -4   5  -4    4.43    1.51
   4  -5   4    4.41    1.38
   4  -5   5    2.65    1.10
  -4   5  -5    2.91    1.55
   4  -5   5    3.70    1.36
   4  -5   6 1530.06   49.94
  -4   5  -6 1586.54   51.35
   4  -5   6 1574.63   50.63
   4  -5   7   10.07    1.44
  -4   5  -7    9.94    1.59
  -4   5  -7   11.42    2.15
   4  -5   7   10.92    1.88
  -4   5  -8  135.05    6.46
  -4   5  -8  138.56    7.35
   4  -5   8  145.86    6.97
  -4   5  -9    9.55    1.66
   4  -5   9   10.66    1.85
  -4   5 -10   11.40    1.79
  -4   5 -10   15.58    2.42
   4  -5  10   14.54    2.06
  -4   5 -11    0.49    0.97
  -4   5 -11    0.31    1.27
   4  -5  11    0.98    1.17
  -4   5 -12  534.69   19.13
  -4   5 -12  596.49   19.86
  -4   5 -13    1.78    0.88
  -4   5 -13    2.79    1.13
  -4   5 -14    3.50    0.80
  -4   5 -14    5.21    1.01
   4  -4 -18    0.46    0.47
   4  -4 -17   15.90    1.55
   4  -4 -16  164.54    6.69
   4  -4 -15  138.14    6.32
   4  -4 -14   84.49    4.91
   4  -4 -14   83.93    5.04
   4  -4 -13    4.71    1.63
   4  -4 -13    4.05    1.63
   4  -4 -12   21.59    2.67
   4  -4 -12   21.75    2.74
   4  -4 -11  118.86    6.59
   4  -4 -11  125.46    6.72
   4  -4 -10  513.97   19.26
  -4   4   9    4.91    1.15
   4  -4  -9    3.96    1.21
   4  -4  -9    4.03    1.56
  -4   4   8   58.28    3.50
   4  -4  -8   55.09    3.77
   4  -4  -8   51.78    3.97
   4  -4  -8   52.32    3.58
   4  -4  -7    1.30    1.05
  -4   4   7    3.99    1.15
   4  -4  -7    1.47    1.09
   4  -4  -7    2.41    1.47
   4  -4  -7    0.58    1.23
   4  -4  -6  537.68   19.28
   4  -4  -6  547.63   19.20
   4  -4  -6  557.38   19.49
  -4   4   6  533.02   18.99
   4  -4  -5  148.71    6.74
   4  -4  -5  139.26    6.54
   4  -4  -5  152.33    6.99
   4  -4  -5  146.41    6.55
   4  -4  -4  586.08   20.28
   4  -4  -4  552.44   19.81
   4  -4  -4  601.13   20.56
   4  -4  -4  592.79   20.08
   4  -4  -3   86.27    4.23
   4  -4  -3   84.86    4.56
   4  -4  -3   83.03    4.41
   4  -4  -2  586.11   20.21
   4  -4  -2  565.75   19.75
   4  -4  -1    1.21    1.20
   4  -4  -1    1.00    0.86
   4  -4   0  681.66   22.74
  -4   4   0  654.88   22.34
   4  -4   0  654.42   22.75
   4  -4   0  667.60   22.50
   4  -4   1   19.83    2.00
   4  -4   1   16.21    1.90
  -4   4  -1   16.52    1.82
   4  -4   1   19.65    1.92
   4  -4   2  427.20   15.76
   4  -4   2  446.31   15.80
  -4   4  -2  445.36   15.93
   4  -4   2  444.61   15.70
   4  -4   3  105.98    5.34
  -4   4  -3  104.48    5.54
   4  -4   3  108.16    5.25
   4  -4   3  113.84    5.37
   4  -4   4 1953.41   62.79
  -4   4  -4 1990.86   63.39
   4  -4   4 1958.64   62.53
   4  -4   4 2023.47   62.90
   4  -4   5    0.74    0.82
  -4   4  -5    0.92    0.76
  -4   4  -5    0.48    1.11
   4  -4   5    1.25    0.95
   4  -4   5    2.29    1.10
   4  -4   6   44.42    3.04
  -4   4  -6   45.75    3.16
  -4   4  -6   43.51    3.55
   4  -4   6   43.89    3.21
   4  -4   7    2.20    0.97
  -4   4  -7    2.07    1.15
  -4   4  -7    1.42    1.34
   4  -4   7    2.37    1.24
  -4   4  -8 1466.27   48.18
   4  -4   8 1493.14   48.22
  -4   4  -9    1.85    1.35
  -4   4  -9    2.41    1.66
   4  -4   9    1.52    1.28
  -4   4 -10    6.58    1.69
  -4   4 -10    8.27    2.00
   4  -4  10    8.73    1.82
  -4   4 -11    1.37    1.30
  -4   4 -11    0.09    1.31
   4  -4  11    0.51    1.23
  -4   4 -12   21.18    2.39
  -4   4 -12   21.00    2.54
   4  -4  12   19.77    2.29
  -4   4 -13    0.60    1.13
  -4   4 -13    1.26    1.16
   4  -4  13    1.34    1.13
  -4   4 -14  565.92   19.23
  -4   4 -14  550.73   19.04
  -4   4 -15    0.17    0.74
  -4   4 -15   -0.07    0.59
  -4   4 -16    0.53    0.51
   4  -3 -18    1.39    0.65
   4  -3 -17   11.68    1.33
   4  -3 -17   14.84    1.65
   4  -3 -16   12.00    1.84
   4  -3 -16   11.94    1.67
   4  -3 -15   57.19    3.77
   4  -3 -14  163.39    7.80
   4  -3 -13  162.32    7.95
   4  -3 -13  163.81    8.00
   4  -3 -12    9.36    2.09
   4  -3 -12    7.81    2.10
   4  -3 -11   12.26    2.23
   4  -3 -11    9.96    2.13
   4  -3 -10  241.02   10.60
   4  -3 -10  244.78   10.62
   4  -3  -9  472.37   16.90
   4  -3  -9  479.82   17.86
   4  -3  -9  483.17   16.81
   4  -3  -8  652.96   22.64
   4  -3  -8  626.29   22.38
   4  -3  -7  169.25    7.12
   4  -3  -7  171.03    7.30
  -4   3   7  159.01    6.79
   4  -3  -6  204.22    8.52
  -4   3   6  216.55    8.43
   4  -3  -6  207.22    8.54
   4  -3  -6  228.60    8.84
   4  -3  -5  186.24    7.47
   4  -3  -5  174.72    7.28
   4  -3  -5  187.16    7.66
   4  -3  -5  179.15    7.79
   4  -3  -5  164.47    8.01
   4  -3  -4 3963.51  119.85
   4  -3  -4 3770.91  119.50
   4  -3  -4 3866.12  119.50
   4  -3  -4 3864.29  119.90
   4  -3  -3  934.46   29.83
   4  -3  -3  901.73   29.89
   4  -3  -3  893.59   29.48
   4  -3  -2 1515.51   48.26
   4  -3  -1   54.70    3.31
  -4   3   0  868.42   28.63
   4  -3   0  893.19   28.88
   4  -3   0  873.01   28.47
   4  -3   1   10.19    1.42
   4  -3   1    7.89    1.36
   4  -3   1    9.29    1.24
   4  -3   2 1583.15   50.49
   4  -3   2 1586.54   50.45
   4  -3   2 1592.58   50.23
   4  -3   3   41.42    2.75
   4  -3   3   37.11    2.59
   4  -3   3   41.21    2.65
  -4   3  -4    4.86    1.09
   4  -3   4    5.04    1.21
   4  -3   4    4.16    1.10
   4  -3   5   17.33    1.82
  -4   3  -5   17.32    1.86
   4  -3   5   18.06    1.78
   4  -3   5   19.65    1.88
  -4   3  -6   10.14    1.64
   4  -3   6    8.49    1.36
   4  -3   6   11.23    1.59
  -4   3  -7   25.90    2.46
   4  -3   7   26.52    2.22
   4  -3   7   26.16    2.39
   4  -3   8  759.12   25.89
  -4   3  -8  789.97   26.91
  -4   3  -8  791.97   27.23
   4  -3   8  789.87   26.58
  -4   3  -9    6.41    1.70
  -4   3  -9    8.03    1.84
   4  -3   9    6.82    1.47
  -4   3 -10   32.79    3.15
  -4   3 -10   38.33    3.38
   4  -3  10   29.70    2.88
  -4   3 -11    0.89    1.38
  -4   3 -11    1.31    1.44
   4  -3  11    2.36    1.27
  -4   3 -12   64.22    4.43
  -4   3 -12   56.10    4.06
   4  -3  12   62.32    4.16
  -4   3 -13    3.43    1.56
  -4   3 -13    3.25    1.39
   4  -3  13    3.27    1.35
  -4   3 -14    4.35    1.55
  -4   3 -14    4.70    1.34
   4  -3  14    5.13    1.44
  -4   3 -15    2.64    1.20
  -4   3 -15    4.06    1.00
   4  -3  15    1.91    1.09
  -4   3 -16  182.24    7.30
  -4   3 -17    0.42    0.55
   4  -2 -18    1.04    0.76
   4  -2 -17    2.39    0.96
   4  -2 -17    3.14    1.13
   4  -2 -16   78.06    4.54
   4  -2 -16   96.27    4.94
   4  -2 -15  163.16    7.63
   4  -2 -14   28.45    2.99
   4  -2 -13   12.75    2.22
   4  -2 -12  232.61   10.37
   4  -2 -12  229.43   10.25
   4  -2 -11   43.98    3.71
   4  -2 -11   41.27    3.53
   4  -2 -10  326.40   12.98
   4  -2 -10  312.06   12.80
   4  -2  -9  179.39    8.21
   4  -2  -9  175.64    8.04
   4  -2  -8   55.58    3.31
   4  -2  -7  240.17    8.92
   4  -2  -7  228.90    9.02
   4  -2  -6  680.70   22.82
   4  -2  -6  698.80   23.07
   4  -2  -6  690.12   23.60
   4  -2  -5   17.99    2.31
   4  -2  -5   16.72    1.73
   4  -2  -5   18.38    1.93
   4  -2  -5   15.99    1.87
   4  -2  -4   91.67    5.21
   4  -2  -4   86.64    4.28
   4  -2  -4   90.05    4.47
   4  -2  -4   88.14    4.88
   4  -2  -3  113.89    5.80
   4  -2  -3  118.26    5.97
   4  -2  -2 5929.36  184.24
   4  -2  -2 6019.24  184.97
   4  -2  -1  776.63   26.68
  -4   2   1  778.19   26.53
   4  -2  -1  773.63   25.43
   4  -2  -1  733.77   26.42
   4  -2   0  343.88   13.70
   4  -2   0  348.04   12.34
   4  -2   0  371.88   14.04
  -4   2  -1   41.34    2.10
   4  -2   1   44.81    3.37
   4  -2   1   42.04    3.45
   4  -2   2   23.45    2.42
   4  -2   2   20.25    1.07
  -4   2  -2   16.98    0.88
   4  -2   2   22.82    2.53
   4  -2   3    9.87    1.70
   4  -2   3    9.20    1.25
   4  -2   3    7.52    1.60
   4  -2   4 1437.87   45.89
   4  -2   4 1448.25   45.70
   4  -2   5   33.22    2.38
   4  -2   6   51.63    3.13
   4  -2   7   37.51    2.61
  -4   2  -8  612.62   21.65
   4  -2   8  615.03   20.82
   4  -2   9   55.55    3.27
  -4   2  -9   59.60    4.03
  -4   2 -10  476.02   17.75
  -4   2 -10  470.36   17.54
  -4   2 -11    0.36    1.33
  -4   2 -11    0.66    0.93
  -4   2 -11   -0.08    1.19
  -4   2 -12   11.14    2.14
  -4   2 -12    8.38    1.47
  -4   2 -12   11.35    1.94
  -4   2 -13    1.65    0.94
  -4   2 -13    1.70    1.58
  -4   2 -13    0.97    1.19
  -4   2 -14  631.59   22.60
  -4   2 -14  679.44   23.27
  -4   2 -15   -0.05    0.76
   4  -2  15    1.10    1.11
   4  -2  16   27.59    2.29
   4  -2  17    3.02    0.83
  -4   2 -18   18.13    1.35
   4  -2  18   18.53    1.26
   4  -1 -18   41.70    2.33
   4  -1 -18   53.38    2.77
   4  -1 -17   10.29    1.18
   4  -1 -17   12.01    1.56
   4  -1 -17   12.78    1.66
   4  -1 -16    1.86    0.90
   4  -1 -16    3.32    1.36
   4  -1 -16    2.09    1.26
   4  -1 -15    3.90    1.22
   4  -1 -15    5.11    1.60
   4  -1 -15    4.35    1.56
   4  -1 -14  130.83    6.28
   4  -1 -14  132.88    6.93
   4  -1 -13  417.41   15.53
   4  -1 -13  439.65   16.61
   4  -1 -12  302.30   11.90
   4  -1 -12  318.17   12.94
   4  -1 -11    4.23    1.15
   4  -1 -11    3.92    1.67
   4  -1 -11    3.04    1.58
   4  -1 -10   84.64    4.45
   4  -1 -10   84.43    5.12
   4  -1 -10   85.09    5.07
   4  -1  -9   58.39    3.39
   4  -1  -9   63.67    4.11
   4  -1  -9   59.21    3.98
   4  -1  -8 1445.87   46.79
   4  -1  -7  293.85   11.20
   4  -1  -6  169.97    7.15
   4  -1  -6  174.96    7.37
   4  -1  -5   14.65    1.99
   4  -1  -5   11.07    1.47
   4  -1  -5   12.70    1.51
  -4   1   4   46.47    3.53
   4  -1  -4   48.58    3.44
  -4   1   4   52.23    3.68
  -4   1   4   50.06    3.34
   4  -1  -4   49.23    3.25
   4  -1  -3   26.06    2.62
  -4   1   3   30.58    2.74
   4  -1  -3   29.55    2.45
  -4   1   3   30.82    2.56
   4  -1  -3   30.97    2.57
   4  -1  -2  147.94    7.34
  -4   1   2  152.03    7.28
   4  -1  -2  157.22    6.77
  -4   1   2  185.65    7.67
   4  -1  -2  176.03    7.53
   4  -1  -1  269.95   10.60
   4  -1  -1  263.68    9.58
  -4   1   1  267.09   10.49
  -4   1   1  265.23   10.67
   4  -1  -1  245.11   10.36
   4  -1   0 4314.92  138.28
  -4   1   0 4434.46  138.24
  -4   1   0 4622.44  138.77
   4  -1   0 4468.47  138.52
   4  -1   1  364.54   13.58
   4  -1   2  186.32    7.85
  -4   1  -2  172.09    8.17
   4  -1   2  181.34    8.14
   4  -1   3   90.71    4.77
  -4   1  -3   76.82    4.82
   4  -1   3   80.62    4.82
   4  -1   4   58.28    3.91
   4  -1   4   62.40    4.16
   4  -1   5  169.19    7.75
   4  -1   5  160.41    7.79
   4  -1   6 2961.23   95.14
   4  -1   6 3113.07   96.88
   4  -1   6 3027.99   95.01
   4  -1   6 3274.61   96.98
   4  -1   7    2.58    0.89
   4  -1   7    2.24    0.88
   4  -1   8  483.99   17.12
   4  -1   8  507.00   17.30
   4  -1   9    5.19    1.14
   4  -1   9    6.66    1.45
   4  -1  10  349.23   13.06
   4  -1  10  389.41   13.86
  -4   1 -11   34.26    2.77
  -4   1 -11   38.74    3.40
  -4   1 -11   34.92    3.01
   4  -1  11   37.56    3.01
  -4   1 -12  580.62   21.91
  -4   1 -12  621.30   22.23
  -4   1 -13    4.80    1.17
   4  -1  13    1.22    1.26
  -4   1 -13    3.61    1.11
  -4   1 -14    4.82    1.38
   4  -1  14    4.34    1.50
  -4   1 -14    2.43    1.07
  -4   1 -15    1.23    0.91
  -4   1 -15    0.30    0.76
  -4   1 -16  592.21   19.03
  -4   1 -16  487.54   17.86
  -4   1 -17    3.69    0.74
  -4   1 -17    2.97    1.13
  -4   1 -18   42.66    2.47
   4  -1  18   42.34    2.35
   4   0 -18    0.81    0.52
   4   0 -18    0.90    0.74
   4   0 -18    0.53    0.60
   4   0 -17   97.30    4.38
   4   0 -17   87.02    4.51
   4   0 -17   95.83    4.71
   4   0 -16    3.60    1.24
   4   0 -16    2.83    1.32
   4   0 -16    4.07    1.46
   4   0 -15    4.51    1.41
   4   0 -15    6.44    1.74
   4   0 -15    5.17    1.70
   4   0 -14   51.41    3.67
   4   0 -14   51.91    4.14
   4   0 -14   56.74    4.19
   4   0 -13    8.14    1.67
   4   0 -13    6.04    1.89
   4   0 -12  335.75   12.94
   4   0 -12  322.21   13.48
   4   0 -11  607.25   21.05
   4   0 -11  590.01   21.71
   4   0 -10  114.52    5.76
   4   0 -10  129.00    6.59
   4   0 -10  115.32    6.14
   4   0  -9   20.41    2.00
   4   0  -9   21.03    2.30
   4   0  -8   35.91    2.52
   4   0  -8   33.71    2.75
   4   0  -7  546.63   19.05
   4   0  -7  541.71   18.82
   4   0  -6 2212.09   71.01
   4   0  -6 2393.03   71.42
  -4   0   6 2205.41   71.04
  -4   0   5  998.32   32.50
  -4   0   5  952.01   32.23
  -4   0   5  924.23   31.24
  -4   0   4  461.43   17.65
  -4   0   4  492.84   17.77
  -4   0   4  508.06   17.29
  -4   0   3  149.88    6.81
  -4   0   3  149.82    6.78
  -4   0   3  146.28    6.57
   4   0  -3  142.06    6.46
  -4   0   2  883.21   29.77
  -4   0   2  959.05   29.95
   4   0  -2  935.65   29.84
   4   0  -1 1423.40   46.03
  -4   0   1 1458.54   45.95
  -4   0   1 1432.88   46.27
   4   0  -1 1412.75   46.17
   4   0   0 2978.73   94.92
  -4   0   0 3117.20   94.92
  -4   0   0 2967.64   93.69
  -4   0   0 3185.77   95.57
   4   0   0 3106.98   95.41
   4   0   1   42.06    2.74
  -4   0  -1   36.78    1.58
   4   0   2  626.20   21.67
  -4   0  -2  642.33   22.53
   4   0   2  675.97   22.51
   4   0   3   61.81    3.52
  -4   0  -3   63.22    4.04
   4   0   3   62.18    3.96
   4   0   4 2022.60   63.28
  -4   0  -4 1968.78   64.04
   4   0   4 2004.12   63.99
   4   0   5  512.92   17.47
  -4   0  -5  474.54   17.92
   4   0   5  480.83   17.84
   4   0   6  544.16   18.72
   4   0   6  561.16   19.63
  -4   0  -6  547.49   20.05
   4   0   6  578.95   20.12
   4   0   7  116.68    5.36
   4   0   7  135.24    6.36
   4   0   7  123.19    5.46
   4   0   7  116.35    5.22
   4   0   7  124.49    6.29
  -4   0  -7  120.79    6.13
   4   0   8  601.84   20.33
  -4   0  -8  575.27   20.20
   4   0   8  611.27   20.50
   4   0   8  605.76   20.26
   4   0   8  599.82   21.34
   4   0   9   -0.05    0.69
   4   0   9   -0.06    0.74
  -4   0  -9    0.06    0.71
   4   0   9    0.48    0.88
  -4   0 -10  561.11   19.84
   4   0  10  538.25   19.45
   4   0  10  584.08   19.86
   4   0  10  599.11   19.97
   4   0  11   47.08    3.04
   4   0  11   50.03    3.43
   4   0  12   57.36    3.81
  -4   0 -12   47.22    3.40
  -4   0 -13   48.21    3.59
  -4   0 -13   49.94    4.00
   4   0  13   54.26    3.69
  -4   0 -13   47.16    3.28
  -4   0 -14  202.83    8.89
   4   0  14  212.89    8.51
  -4   0 -15    1.34    1.41
  -4   0 -15    0.36    1.14
   4   0  15    0.63    1.14
  -4   0 -16    3.90    1.33
  -4   0 -16    8.03    1.76
   4   0  16    7.96    1.61
  -4   0 -17    0.56    0.87
  -4   0 -17    0.54    1.02
  -4   0 -18  126.80    5.24
  -4   0 -18  111.90    4.79
   4   0  19    4.21    0.68
   4   1 -18   38.14    2.07
   4   1 -18   31.06    1.92
   4   1 -17   40.06    2.57
   4   1 -17   38.28    2.64
   4   1 -17   37.59    2.64
   4   1 -16    9.28    1.56
   4   1 -16    8.26    1.61
   4   1 -16    7.21    1.51
   4   1 -15    9.67    1.72
   4   1 -15    8.85    1.83
   4   1 -15    8.27    1.79
   4   1 -14    8.05    1.73
   4   1 -14    5.11    1.81
   4   1 -14    6.64    1.84
   4   1 -13   76.06    4.81
   4   1 -13   83.07    5.36
   4   1 -13   86.13    5.27
   4   1 -12  245.82    9.72
   4   1 -12  236.11   10.16
   4   1 -11    1.33    0.86
   4   1 -11    2.37    1.24
   4   1 -11    2.76    1.54
   4   1 -10  110.22    5.30
   4   1 -10  118.68    5.87
   4   1  -9   51.84    3.13
   4   1  -9   55.31    3.50
   4   1  -9   52.32    3.65
   4   1  -8   79.49    3.99
   4   1  -8   77.97    4.25
   4   1  -8   79.32    4.66
   4   1  -8   76.96    4.47
   4   1  -7  486.15   17.11
   4   1  -7  508.44   17.75
   4   1  -7  502.97   17.49
  -4  -1   6  131.05    7.28
   4   1  -6  179.69    6.99
  -4  -1   6  143.57    6.52
  -4  -1   6  142.30    7.43
   4   1  -6  166.08    6.67
  -4  -1   5  369.79   13.70
  -4  -1   5  361.74   13.43
  -4  -1   5  333.70   13.21
  -4  -1   5  316.26   12.45
  -4  -1   4 1687.44   55.47
  -4  -1   4 1726.96   55.74
  -4  -1   4 1707.64   55.55
  -4  -1   4 1800.00   55.28
  -4  -1   3  243.53    9.38
  -4  -1   3  241.32    9.57
  -4  -1   3  233.84    9.48
  -4  -1   3  230.40    9.37
  -4  -1   2  113.59    5.43
  -4  -1   2  114.79    5.24
  -4  -1   2  121.19    5.55
  -4  -1   2  124.13    5.75
  -4  -1   1  224.73    8.76
  -4  -1   1  227.83    8.46
  -4  -1   1  237.98    8.88
  -4  -1   1  218.04    9.13
   4   1   0 5700.52  183.30
  -4  -1   0 6075.13  183.15
  -4  -1   0 5954.63  182.57
  -4  -1   0 6136.94  184.09
  -4  -1  -1 2169.15   67.81
   4   1   1 2223.08   68.79
  -4  -1  -1 2239.05   68.67
   4   1   2 4427.85  138.64
  -4  -1  -2 4547.17  139.83
   4   1   2 4569.75  139.76
   4   1   3   93.35    4.25
  -4  -1  -3   94.50    5.10
   4   1   3   92.90    4.99
   4   1   4    9.56    1.19
   4   1   4   10.61    1.64
  -4  -1  -4   11.31    1.72
   4   1   5    4.75    0.97
  -4  -1  -5    6.18    1.36
   4   1   6 1768.66   55.96
  -4  -1  -6 1781.50   56.98
  -4  -1  -6 1754.91   55.99
   4   1   7  439.85   14.93
   4   1   7  405.05   14.51
   4   1   7  395.81   14.46
  -4  -1  -7  417.44   15.56
  -4  -1  -7  419.20   14.90
   4   1   8   99.13    5.28
  -4  -1  -8  114.14    5.29
   4   1   8  113.83    5.28
   4   1   8  116.33    5.25
  -4  -1  -8  109.59    5.76
  -4  -1  -8  110.01    5.51
   4   1   9   81.21    4.25
  -4  -1  -9   78.38    4.35
   4   1   9   84.43    4.37
   4   1  10   32.02    2.58
   4   1  10   40.23    2.87
  -4  -1 -10   39.16    2.97
   4   1  10   31.47    2.75
  -4  -1 -11   23.62    2.40
   4   1  11   20.85    2.03
   4   1  11   20.03    2.13
   4   1  11   22.17    2.31
   4   1  12  501.93   18.52
   4   1  12  560.13   19.24
   4   1  12  564.69   19.20
  -4  -1 -13   46.07    3.69
   4   1  13   41.68    3.22
  -4  -1 -13   33.84    2.69
   4   1  13   44.78    3.21
  -4  -1 -14   53.08    4.10
   4   1  14   55.87    3.84
  -4  -1 -15   17.68    2.36
  -4  -1 -15   14.44    2.17
   4   1  15   16.22    2.09
  -4  -1 -16   32.41    2.88
  -4  -1 -16   31.86    2.86
   4   1  16   31.49    2.71
  -4  -1 -17    0.79    1.02
  -4  -1 -17    2.00    1.13
   4   1  17    1.82    1.04
  -4  -1 -18   24.18    2.02
  -4  -1 -18   24.77    2.00
  -4  -1 -19    0.62    0.55
   4   2 -18    4.47    0.73
   4   2 -18    6.12    0.88
   4   2 -17    7.18    1.22
   4   2 -17    5.26    1.13
   4   2 -16   64.82    3.79
   4   2 -16   57.96    3.74
   4   2 -16   62.79    3.78
   4   2 -15   83.44    4.61
   4   2 -15   74.94    4.61
   4   2 -15   79.19    4.58
   4   2 -14   25.19    2.30
   4   2 -14   30.22    2.92
   4   2 -14   30.48    3.21
   4   2 -14   31.21    3.08
   4   2 -13    4.61    1.56
   4   2 -13    3.10    1.15
   4   2 -13    3.28    1.79
   4   2 -13    3.46    1.69
   4   2 -12  101.66    5.75
   4   2 -12   92.75    5.10
   4   2 -12   98.18    6.10
   4   2 -12  103.07    5.96
   4   2 -11  862.75   29.35
   4   2 -11  897.39   29.95
   4   2 -11  863.65   30.34
   4   2 -10  885.58   30.38
   4   2 -10  942.68   30.95
   4   2  -9   80.45    4.65
   4   2  -9   84.91    4.51
   4   2  -8   27.08    2.30
   4   2  -8   28.87    2.49
   4   2  -8   31.48    2.82
   4   2  -8   28.74    2.61
   4   2  -7   28.24    2.27
   4   2  -7   30.09    2.40
   4   2  -7   29.36    2.60
   4   2  -7   29.56    2.48
   4   2  -6 1151.85   37.00
   4   2  -6 1189.50   37.20
   4   2  -6 1152.22   37.52
  -4  -2   6 1059.99   37.41
   4   2  -6 1203.33   37.48
  -4  -2   5 1036.38   33.14
  -4  -2   5 1046.05   33.32
  -4  -2   5  922.51   32.10
  -4  -2   5  925.73   32.67
  -4  -2   4  528.69   19.22
  -4  -2   4  531.91   19.20
  -4  -2   4  542.22   19.61
  -4  -2   4  555.17   18.97
  -4  -2   4  526.13   18.98
  -4  -2   3  231.57    9.27
  -4  -2   3  238.22    9.29
  -4  -2   3  235.66    9.56
  -4  -2   3  217.93    9.14
  -4  -2   3  214.77    8.94
  -4  -2   2 1382.41   44.32
  -4  -2   2 1332.30   44.58
  -4  -2   2 1417.31   44.45
  -4  -2   2 1380.64   44.28
  -4  -2   2 1402.71   44.84
  -4  -2   1   65.37    3.37
  -4  -2   1   58.93    3.48
  -4  -2   1   65.13    3.47
  -4  -2   1   63.71    3.36
  -4  -2   1   69.77    3.99
  -4  -2   0  216.43    8.16
  -4  -2   0  221.61    8.46
  -4  -2   0  228.87    8.35
  -4  -2   0  223.86    8.27
  -4  -2   0  223.07    9.17
  -4  -2  -1   19.04    1.56
  -4  -2  -1   17.18    1.33
  -4  -2  -1   15.18    1.33
  -4  -2  -1   16.22    1.35
  -4  -2  -2  405.90   13.74
  -4  -2  -2  419.98   15.25
  -4  -2  -3  691.68   23.83
  -4  -2  -4 1435.20   46.67
  -4  -2  -5    0.56    0.45
  -4  -2  -5    0.37    0.84
  -4  -2  -6    5.58    1.38
  -4  -2  -6    6.24    0.87
   4   2   7   89.96    4.04
  -4  -2  -7  102.12    5.34
  -4  -2  -7   95.93    4.19
   4   2   8 1618.65   50.08
  -4  -2  -8 1510.01   50.66
  -4  -2  -9  238.22    9.52
   4   2   9  233.25    9.36
   4   2  10  305.15   11.91
  -4  -2 -10  323.44   12.31
   4   2  10  318.09   12.07
   4   2  11    1.38    0.96
  -4  -2 -11    2.59    1.28
   4   2  11    2.94    1.21
   4   2  12   18.74    2.09
  -4  -2 -12   21.76    2.52
   4   2  12   18.77    2.20
   4   2  13    8.86    1.44
   4   2  13   11.70    1.76
  -4  -2 -13   10.35    1.97
   4   2  13   11.05    1.80
  -4  -2 -14  225.99    9.96
   4   2  14  231.97    9.62
   4   2  14  222.27    9.36
  -4  -2 -15   13.95    2.08
   4   2  15   17.09    2.05
  -4  -2 -16    4.99    1.57
  -4  -2 -16    5.33    1.47
   4   2  16    5.70    1.45
  -4  -2 -17    9.33    1.70
  -4  -2 -17    8.83    1.51
   4   2  17   11.25    1.56
  -4  -2 -18   56.59    3.33
  -4  -2 -18   47.47    2.84
   4   2  18   58.51    3.13
  -4  -2 -19    0.04    0.67
   4   3 -17    6.33    0.98
   4   3 -17    7.45    1.13
   4   3 -17    5.96    1.04
   4   3 -16   11.60    1.22
   4   3 -16   16.86    1.80
   4   3 -16   15.19    1.83
   4   3 -15   77.27    4.00
   4   3 -15   82.04    4.58
   4   3 -15   77.59    4.60
   4   3 -14   68.13    4.03
   4   3 -14   70.88    4.52
   4   3 -14   68.88    4.69
   4   3 -14   76.69    4.69
   4   3 -13   71.03    4.38
   4   3 -13   77.86    4.87
   4   3 -13   73.75    5.03
   4   3 -13   72.49    4.76
   4   3 -12    5.61    1.57
   4   3 -12    7.04    1.87
   4   3 -12    8.37    2.14
   4   3 -12    7.58    1.90
   4   3 -11    6.00    1.76
   4   3 -11    6.63    1.59
   4   3 -11    8.09    1.94
   4   3 -10   44.80    3.49
   4   3 -10   46.88    3.80
   4   3  -9  905.41   29.55
   4   3  -9  877.08   29.64
   4   3  -9  873.00   30.08
   4   3  -9  844.12   28.78
   4   3  -8  676.44   22.72
   4   3  -8  666.09   22.84
   4   3  -8  681.85   23.33
   4   3  -8  613.19   22.07
   4   3  -7  196.99    8.11
   4   3  -7  184.48    8.05
   4   3  -7  205.59    8.54
   4   3  -7  186.79    7.76
   4   3  -7  185.96    8.16
   4   3  -6   72.93    4.00
   4   3  -6   73.99    4.10
   4   3  -6   76.75    4.36
   4   3  -6   66.68    3.75
   4   3  -6   80.70    4.34
   4   3  -5  342.96   12.47
   4   3  -5  344.85   12.53
  -4  -3   5  364.87   13.93
   4   3  -5  344.29   12.72
   4   3  -5  336.16   12.36
   4   3  -5  340.23   12.59
  -4  -3   5  362.97   13.51
  -4  -3   5  334.51   13.44
  -4  -3   4 1032.33   35.54
  -4  -3   4 1051.23   36.22
  -4  -3   4 1022.88   35.84
   4   3  -4 1103.37   34.52
  -4  -3   4 1151.98   35.79
  -4  -3   4 1029.13   35.29
  -4  -3   3 3350.15  100.67
  -4  -3   3 3278.28  101.38
  -4  -3   3 3324.09  101.13
  -4  -3   3 3172.66  101.05
  -4  -3   3 3020.05  100.24
  -4  -3   2 2348.52   74.31
  -4  -3   2 2419.85   75.26
  -4  -3   2 2405.62   74.98
  -4  -3   2 2465.94   75.41
  -4  -3   2 2274.95   74.12
  -4  -3   1   15.23    1.69
  -4  -3   1   12.12    1.57
  -4  -3   1   15.01    1.43
  -4  -3   1   11.74    1.74
  -4  -3   1   13.57    1.32
  -4  -3   0    7.33    1.25
  -4  -3   0    5.00    0.78
  -4  -3   0    4.42    0.77
  -4  -3   0    4.90    1.31
  -4  -3  -1   98.42    3.65
  -4  -3  -1   89.27    3.58
   4   3   2  574.74   19.41
  -4  -3  -2  586.20   20.65
   4   3   3  153.94    6.02
  -4  -3  -3  131.05    6.76
   4   3   4   76.79    3.57
  -4  -3  -4   61.28    4.16
   4   3   5   21.98    1.68
  -4  -3  -5   21.10    2.29
   4   3   6  137.31    5.77
   4   3   6  125.60    5.34
  -4  -3  -6  125.53    6.46
   4   3   7    6.89    1.18
  -4  -3  -7    5.08    1.22
   4   3   8    9.67    1.51
   4   3   9   45.74    2.96
   4   3   9   49.33    3.25
  -4  -3 -10  371.39   14.50
   4   3  10  399.38   14.45
  -4  -3 -11   52.94    3.80
   4   3  11   53.80    3.66
   4   3  12   82.74    4.74
  -4  -3 -12   82.73    5.12
   4   3  12   89.93    4.99
   4   3  13    9.77    1.59
  -4  -3 -13   13.48    2.22
   4   3  13   12.42    1.89
   4   3  14   38.76    2.89
  -4  -3 -14   45.68    3.79
   4   3  14   44.57    3.30
  -4  -3 -15   10.90    1.83
   4   3  15   11.58    1.80
   4   3  15   10.54    1.71
  -4  -3 -16  200.10    8.52
   4   3  16  218.62    8.68
   4   3  16  196.28    8.13
  -4  -3 -17   17.99    2.17
  -4  -3 -17   13.66    1.65
   4   3  17   17.85    1.88
  -4  -3 -18    2.23    1.05
  -4  -3 -18    1.76    0.65
   4   3  18    3.35    0.97
  -4  -3 -19    0.15    0.69
   4   3  19    0.03    0.56
   4   4 -16    9.59    1.10
   4   4 -16   13.83    1.61
   4   4 -16   11.00    1.34
   4   4 -15  166.03    6.97
   4   4 -15  176.52    7.56
   4   4 -15  179.25    7.38
   4   4 -14   38.72    2.95
   4   4 -14   40.10    3.39
   4   4 -13    3.49    1.36
   4   4 -13    5.19    1.75
   4   4 -12   26.47    2.72
   4   4 -11   27.02    2.72
   4   4 -11   22.96    2.12
   4   4 -11   25.52    2.90
   4   4 -10   42.07    3.53
   4   4 -10   48.50    3.94
   4   4  -9   43.10    3.43
   4   4  -9   39.18    3.55
   4   4  -9   38.31    3.01
   4   4  -8  102.54    5.69
   4   4  -8  112.99    6.23
   4   4  -7  726.74   25.12
   4   4  -7  738.61   25.49
   4   4  -6  543.12   19.68
   4   4  -6  583.71   20.07
   4   4  -6  563.59   19.88
   4   4  -5  268.79   10.37
   4   4  -5  259.37   10.37
   4   4  -5  261.84   10.32
   4   4  -4   46.80    3.07
  -4  -4   4   48.15    3.55
   4   4  -4   44.21    3.01
   4   4  -4   48.01    3.13
  -4  -4   3   88.55    4.74
   4   4  -3   83.63    4.34
  -4  -4   3   86.25    5.27
  -4  -4   2 1252.13   40.60
  -4  -4   2 1182.06   39.33
   4   4  -2 1219.73   39.27
  -4  -4   2 1257.00   40.95
  -4  -4   1  758.40   25.06
  -4  -4   1  796.69   26.52
  -4  -4   1  765.41   26.94
  -4  -4   0   41.98    2.14
  -4  -4   0   60.38    4.04
   4   4   1    4.92    1.15
   4   4   2   84.15    4.41
  -4  -4  -2   66.73    4.59
   4   4   3  265.47    9.88
  -4  -4  -3  220.13   10.25
   4   4   4 2253.16   67.04
  -4  -4  -4 1942.64   67.82
   4   4   5  650.41   22.36
   4   4   5  716.38   23.00
  -4  -4  -5  653.60   23.71
   4   4   6  192.75    7.80
   4   4   6  203.80    8.12
  -4  -4  -6  176.43    8.58
   4   4   7   75.91    4.09
  -4  -4  -7   66.26    4.50
   4   4   8  250.64    9.83
   4   4   9  146.66    6.54
   4   4  10  243.96    9.91
   4   4  10  266.60   10.50
   4   4  11    7.02    1.29
   4   4  11    8.70    1.71
   4   4  12   64.31    4.25
   4   4  13    2.29    1.32
   4   4  14   77.81    4.53
   4   4  14   93.71    5.05
  -4  -4 -15   66.59    3.94
   4   4  15   76.13    4.21
  -4  -4 -16   87.87    4.57
   4   4  16   95.64    4.75
   4   4  16   97.72    4.89
   4   4  17    3.24    1.06
   4   4  18    2.05    0.84
   4   4  19    0.33    0.46
   4   5 -16    0.65    0.46
   4   5 -15    2.25    0.86
   4   5 -15    2.77    0.97
   4   5 -15    1.96    0.84
   4   5 -15    3.44    1.08
   4   5 -14   82.75    4.31
   4   5 -14   82.37    4.42
   4   5 -14   84.96    4.71
   4   5 -14   72.55    4.27
   4   5 -13  430.34   15.59
   4   5 -13  434.66   15.72
   4   5 -13  426.52   15.66
   4   5 -13  404.58   15.81
   4   5 -12  166.53    7.58
   4   5 -12  159.58    7.36
   4   5 -12  164.77    7.51
   4   5 -11   89.09    5.21
   4   5 -11   85.42    5.18
   4   5 -11   79.88    4.56
   4   5 -10   40.29    3.49
   4   5 -10   38.22    3.39
   4   5 -10   34.99    3.47
   4   5 -10   37.98    3.09
   4   5  -9   35.60    3.24
   4   5  -9   32.02    3.13
   4   5  -9   29.87    3.25
   4   5  -9   33.28    2.99
   4   5  -8  277.76   12.12
   4   5  -8  312.21   12.30
   4   5  -8  308.70   12.56
   4   5  -7  113.78    6.02
   4   5  -7  108.58    5.89
   4   5  -7  117.73    6.26
   4   5  -6   10.28    1.70
   4   5  -6   10.87    1.84
   4   5  -5   20.87    2.18
   4   5  -5   20.55    2.25
   4   5  -4   68.05    4.04
   4   5  -4   67.79    4.07
   4   5  -3   20.98    2.10
   4   5  -3   24.89    2.17
   4   5  -3   18.58    1.76
   4   5  -3   21.53    2.03
   4   5  -3   22.25    2.08
   4   5  -2  533.88   18.40
   4   5  -2  543.74   18.37
   4   5  -2  517.57   18.03
   4   5  -2  519.39   18.10
   4   5  -1    9.17    1.35
   4   5  -1    9.57    1.41
   4   5  -1    8.75    1.44
   4   5   0  426.12   14.76
   4   5   0  421.45   14.90
   4   5   0  411.14   14.96
   4   5   1  141.72    6.05
   4   5   1  145.92    6.26
   4   5   1  149.50    6.34
   4   5   2    3.22    1.21
   4   5   2    4.33    0.98
   4   5   2    4.56    1.11
   4   5   3  118.21    5.29
   4   5   3  121.22    5.47
   4   5   4    7.21    1.14
   4   5   4    6.91    1.45
   4   5   4    8.25    1.34
   4   5   4    8.04    1.27
   4   5   5  207.17    8.39
   4   5   5  217.61    8.28
   4   5   6 1008.75   33.10
   4   5   7  194.17    8.18
   4   5   8    2.47    1.20
   4   5   9    6.31    1.41
   4   5  10  147.01    6.83
   4   5  10  148.75    7.16
  -4  -5 -11  103.55    5.69
   4   5  11  102.26    5.43
   4   5  12  202.38    8.58
  -4  -5 -12  198.29    8.82
  -4  -5 -13    0.35    1.43
   4   5  13    0.08    1.22
  -4  -5 -14    1.95    1.47
   4   5  14    1.68    1.25
   4   5  15    1.85    1.00
   4   5  15    2.30    1.18
   4   5  16  147.68    6.45
   4   5  16  210.57    7.50
  -4  -5 -17   48.48    3.21
   4   5  17   43.27    2.69
   4   5  17   45.07    2.60
  -4  -5 -18   60.32    3.31
   4   5  18   57.64    2.87
  -4  -5 -19    0.35    0.56
   4   6 -15   16.55    1.28
   4   6 -14   15.99    1.52
   4   6 -14   14.92    1.57
   4   6 -13   39.41    2.81
   4   6 -13   42.63    2.91
   4   6 -13   37.07    2.75
   4   6 -12   48.69    3.52
   4   6 -12   50.03    3.57
   4   6 -12   51.60    3.58
   4   6 -12   41.77    2.84
   4   6 -11  570.69   19.56
   4   6 -11  547.11   19.32
   4   6 -11  564.66   19.53
   4   6 -11  516.32   19.60
   4   6 -11  500.83   18.74
   4   6 -10  146.97    7.28
   4   6 -10  140.50    7.13
   4   6 -10  139.87    7.25
   4   6 -10  155.32    7.73
   4   6 -10  131.88    6.81
   4   6  -9   53.88    3.93
   4   6  -9   56.45    4.13
   4   6  -9   55.39    4.27
   4   6  -9   51.07    3.84
   4   6  -8    0.53    1.27
   4   6  -8   -0.25    1.29
   4   6  -8   -0.37    1.47
   4   6  -7  186.67    8.37
   4   6  -7  167.83    8.35
   4   6  -6  226.73   10.15
   4   6  -6  229.08   10.05
   4   6  -6  250.91   10.48
   4   6  -5  221.90    9.53
   4   6  -5  227.11    9.46
   4   6  -5  220.99    9.51
   4   6  -5  206.84    9.37
   4   6  -4   21.50    2.45
   4   6  -4   24.06    2.50
   4   6  -4   24.35    2.58
   4   6  -4   23.02    2.47
   4   6  -3    0.21    0.99
   4   6  -3    1.49    1.10
   4   6  -3    2.16    0.86
   4   6  -3    1.72    0.96
   4   6  -2   31.19    2.72
   4   6  -2   32.68    2.84
   4   6  -2   23.59    2.25
   4   6  -2   31.44    2.57
   4   6  -2   26.71    2.75
   4   6  -1  800.58   26.46
   4   6  -1  826.83   26.51
   4   6  -1  734.03   25.91
   4   6  -1  789.29   26.66
   4   6   0  561.43   19.85
   4   6   0  575.75   19.92
   4   6   0  583.57   20.12
   4   6   1   32.77    2.50
   4   6   1   32.38    2.51
   4   6   1   28.80    2.49
   4   6   2  135.80    5.94
   4   6   2  134.49    5.99
   4   6   3   45.30    2.94
   4   6   3   44.17    2.89
   4   6   3   47.34    3.08
   4   6   4  236.63    9.04
   4   6   4  219.57    8.96
   4   6   4  225.16    8.95
   4   6   5  378.42   13.74
   4   6   5  370.96   13.41
   4   6   6  632.41   21.82
   4   6   7    7.02    1.49
   4   6   8  199.73    8.54
  -4  -6  -8  183.20    7.74
   4   6   9   39.59    3.31
  -4  -6  -9   43.37    2.90
   4   6  10   71.13    4.45
  -4  -6 -10   76.81    4.07
   4   6  11   17.15    2.12
  -4  -6 -11   21.78    2.58
   4   6  11   21.49    2.55
   4   6  12    0.13    0.92
  -4  -6 -12    2.35    1.47
   4   6  12    1.29    1.39
   4   6  13   29.23    2.84
  -4  -6 -13   26.88    2.88
  -4  -6 -14   92.33    5.52
   4   6  14  107.03    5.52
   4   6  15    1.59    0.99
   4   6  15    1.54    1.15
   4   6  16    0.27    0.66
   4   6  16    0.55    0.85
  -4  -6 -17    4.36    1.11
   4   6  17    3.36    0.84
   4   6  17    3.11    0.84
  -4  -6 -18   52.21    2.66
   4   6  18   45.93    2.21
   4   7 -14   -0.29    0.47
   4   7 -13    4.37    0.88
   4   7 -13    5.66    1.05
   4   7 -12    1.74    0.96
   4   7 -12    1.13    0.76
   4   7 -11   18.53    2.04
   4   7 -11   17.01    1.81
   4   7 -10  106.38    5.81
   4   7 -10  115.55    6.13
   4   7 -10  113.26    5.70
   4   7  -9  480.20   17.74
   4   7  -9  493.85   17.76
   4   7  -9  469.34   17.81
   4   7  -9  475.18   17.59
   4   7  -8    3.71    1.66
   4   7  -8    3.37    1.58
   4   7  -8    3.60    1.61
   4   7  -8    3.18    1.71
   4   7  -7   26.03    2.87
   4   7  -7   27.10    2.93
   4   7  -7   27.02    2.93
   4   7  -7   26.71    2.89
   4   7  -6   14.30    2.25
   4   7  -6   17.46    2.39
   4   7  -6   14.20    2.23
   4   7  -5  106.04    5.84
   4   7  -5   98.86    5.67
   4   7  -4  250.85   10.45
   4   7  -4  253.96   10.38
   4   7  -3  281.26   11.16
   4   7  -3  278.83   11.25
   4   7  -3  268.71   10.90
   4   7  -3  252.38   10.23
   4   7  -3  278.07   11.41
   4   7  -2    4.18    1.39
   4   7  -2    3.62    1.38
   4   7  -2    2.10    1.01
   4   7  -2    3.09    1.63
   4   7  -1    0.89    1.08
   4   7  -1    0.91    1.07
   4   7  -1    0.71    1.16
   4   7   0   46.37    3.49
   4   7   0   44.38    3.25
   4   7   0   43.01    3.42
   4   7   1  766.42   25.82
   4   7   1  745.64   25.88
   4   7   2  622.37   20.25
   4   7   2  605.91   20.25
   4   7   3  105.37    5.30
   4   7   3  100.08    5.05
   4   7   3  103.75    5.23
   4   7   4    2.51    1.12
   4   7   4    1.45    0.96
   4   7   5   -0.07    0.98
   4   7   5    0.28    0.76
   4   7   6  150.68    7.08
   4   7   7  714.41   24.75
   4   7   8  402.30   15.19
  -4  -7  -8  394.78   14.57
   4   7   9   40.00    3.32
  -4  -7  -9   37.56    2.85
   4   7  10   33.05    3.17
  -4  -7 -10   30.99    2.58
   4   7  11    3.26    1.35
  -4  -7 -11    4.14    1.57
  -4  -7 -11    3.40    1.08
   4   7  12   63.52    3.98
   4   7  12   72.63    4.54
  -4  -7 -12   67.83    4.43
  -4  -7 -13   77.48    4.53
   4   7  13   86.19    4.66
  -4  -7 -14   13.65    1.94
   4   7  14   12.11    1.85
   4   7  15    2.51    1.02
   4   7  15    4.22    1.21
   4   7  16    5.09    0.90
   4   7  16   11.55    1.34
  -4  -7 -17    5.67    0.95
   4   7  17    3.83    0.64
   4   7  17    6.04    0.82
   4   8 -12    0.89    0.50
   4   8 -12    0.59    0.63
   4   8 -11  128.99    5.39
   4   8 -11  136.84    5.59
   4   8 -11  118.37    5.15
   4   8 -10  105.30    5.11
   4   8 -10  114.14    5.32
   4   8 -10  104.59    5.07
   4   8  -9   72.62    4.22
   4   8  -9   72.69    4.24
   4   8  -9   74.07    4.25
   4   8  -8   20.58    2.31
   4   8  -8   19.02    2.28
   4   8  -8   18.63    2.35
   4   8  -7   19.59    2.40
   4   8  -7   19.18    2.30
   4   8  -7   15.17    2.30
   4   8  -6   34.16    3.31
   4   8  -6   33.29    3.18
   4   8  -5  548.50   19.79
   4   8  -4   93.69    5.36
   4   8  -4   92.70    5.90
   4   8  -3    3.10    1.48
   4   8  -3    2.92    1.35
   4   8  -3    1.86    1.55
   4   8  -2  205.04    8.93
   4   8  -2  229.84    9.56
   4   8  -2  213.26    9.46
   4   8  -1  293.53   11.60
   4   8  -1  313.80   12.07
   4   8  -1  270.61   11.37
   4   8  -1  301.16   12.12
   4   8   0    1.88    1.37
   4   8   0    1.61    1.32
   4   8   1    1.53    1.08
   4   8   1    1.23    1.11
   4   8   2   44.51    3.08
   4   8   2   49.77    3.56
   4   8   3  237.80    9.54
   4   8   3  238.01    9.73
   4   8   4   24.91    2.44
   4   8   4   27.51    2.45
   4   8   5    0.07    1.03
   4   8   5    0.90    0.89
   4   8   6   14.13    2.05
   4   8   7   35.41    3.08
  -4  -8  -7   39.18    3.06
   4   8   8  159.54    7.50
  -4  -8  -8  154.90    7.16
   4   8   9  267.71   10.83
  -4  -8  -9  247.21   10.19
  -4  -8 -10   68.62    4.42
  -4  -8 -10   66.40    4.01
   4   8  11    8.41    1.66
  -4  -8 -11    8.92    1.69
  -4  -8 -11    7.78    1.39
   4   8  12   64.57    3.91
  -4  -8 -12   68.97    4.09
  -4  -8 -13   24.36    2.20
   4   8  13   25.59    2.39
   4   8  14  192.97    7.91
   4   8  15   56.08    2.92
   4   8  15   35.59    2.41
   4   8  16    2.83    0.77
  -4  -8 -16    2.51    0.62
   4   9 -10    4.63    0.80
   4   9 -10    5.66    0.87
   4   9 -10    3.47    0.77
   4   9  -9  328.35   11.51
   4   9  -9  322.09   11.46
   4   9  -9  325.10   11.61
   4   9  -8   63.06    3.72
   4   9  -8   66.75    3.62
   4   9  -8   70.51    3.93
   4   9  -7  193.14    8.04
   4   9  -7  193.54    7.90
   4   9  -6    0.92    1.07
   4   9  -6    0.90    1.00
   4   9  -5    1.06    1.17
   4   9  -5    1.01    1.06
   4   9  -5    0.84    1.37
   4   9  -4   86.28    4.77
   4   9  -4   89.87    5.34
   4   9  -3  554.47   19.93
   4   9  -3  595.16   20.71
   4   9  -2  127.10    6.47
   4   9  -2  129.48    6.48
   4   9  -1   81.27    4.78
   4   9  -1   66.22    4.01
   4   9  -1   71.87    4.55
   4   9   0   14.44    2.18
   4   9   0   10.79    1.83
   4   9   0    9.92    1.93
   4   9   1    6.97    1.69
   4   9   1    6.10    1.53
   4   9   2   71.57    3.84
   4   9   2   74.91    4.37
   4   9   3   93.74    4.72
   4   9   3   92.04    4.82
   4   9   4    1.94    1.06
   4   9   4    1.50    0.88
   4   9   5   19.96    2.20
   4   9   6    4.14    1.40
   4   9   7   49.76    3.56
  -4  -9  -7   54.79    3.66
   4   9   8  119.06    6.00
  -4  -9  -8  117.10    5.79
  -4  -9  -9    0.43    0.91
  -4  -9  -9    0.74    1.05
   4   9  10   35.82    2.96
  -4  -9 -10   28.61    2.41
   4   9  10   33.48    2.86
  -4  -9 -10   28.55    2.41
   4   9  11  119.75    5.81
  -4  -9 -11  113.78    5.35
   4   9  11  134.26    6.03
  -4  -9 -11  119.47    5.31
   4   9  12    1.60    0.95
  -4  -9 -12    1.92    0.91
   4   9  13   -0.11    0.67
   4   9  14    2.37    0.89
   4   9  15    4.38    0.78
   4   9  15    2.31    0.58
   4  10  -8    3.00    0.74
   4  10  -6   39.68    2.60
   4  10  -6   36.62    2.63
   4  10  -5  156.47    6.62
   4  10  -5  155.64    6.70
   4  10  -4    5.47    1.34
   4  10  -4    7.87    1.50
   4  10  -3   57.49    3.64
   4  10  -2   74.74    4.39
   4  10  -1  509.43   18.59
   4  10  -1  650.93   19.86
   4  10   0   79.83    4.29
   4  10   0   88.48    4.64
   4  10   1   32.74    2.69
   4  10   1   37.34    2.67
   4  10   2    0.68    1.02
   4  10   2    0.88    0.80
   4  10   3   37.46    3.04
   4  10   3   34.63    2.39
   4  10   4   17.43    1.76
   4  10   5   49.51    3.10
   4  10   6    1.64    1.03
  -4 -10  -6    3.16    1.35
  -4 -10  -7    9.08    1.28
  -4 -10  -7   13.27    1.79
   4  10   7   11.42    1.61
  -4 -10  -8    8.30    1.47
   4  10   8    8.31    1.48
   4  10   8   10.61    1.84
   4  10   9  217.36    8.33
  -4 -10  -9  202.99    8.04
   4  10   9  191.85    8.35
  -4 -10 -10   75.61    3.80
   4  10  10   80.92    4.28
   4  10  11   49.96    2.80
   4  10  11   33.61    2.43
   4  10  12    0.82    0.76
   4  10  12    0.16    0.61
   4  10  13    7.64    1.03
   4  11  -5   56.44    2.53
   4  11  -4    1.14    0.61
   4  11  -3    8.69    1.07
   4  11  -2    1.93    0.74
   4  11  -1   10.63    1.16
   4  11   0   79.85    3.58
   4  11   1  195.14    7.31
   4  11   1  199.37    7.10
   4  11   2    5.42    1.12
  -4 -11  -3    0.89    0.93
   4  11   3    0.33    0.79
  -4 -11  -4    0.58    0.89
   4  11   4    0.35    0.87
  -4 -11  -5   33.57    2.40
   4  11   5   30.38    2.39
  -4 -11  -6   54.72    3.03
   4  11   6   58.04    3.29
   4  11   7   69.09    3.28
   4  11   7   72.52    3.88
  -4 -11  -8    1.56    0.77
   4  11   8    1.59    0.65
   4  11   9    9.39    1.03
  -4 -11  -9    8.84    0.98
   4  11   9    7.70    1.14
   4  11  10    2.29    0.61
   4  11  10    1.57    0.67
  -4 -12  -2    8.40    0.98
  -4 -12  -3   53.11    2.48
   5  -9  -7  194.56    7.08
  -5   9   6    7.16    0.91
   5  -9  -6    7.02    1.03
  -5   9   5    4.42    0.93
  -5   9   4    0.11    0.67
   5  -9  -3   14.27    1.52
   5  -9  -2    3.73    0.93
   5  -9  -2    3.97    0.99
  -5   9   1   62.24    3.17
   5  -9  -1   61.90    3.14
   5  -9  -1   62.94    3.23
  -5   9   0    5.09    0.95
   5  -9   0    5.05    0.98
   5  -9   0    5.28    0.96
  -5   9  -1   79.50    3.48
   5  -9   1   75.92    3.48
   5  -9   1   72.87    3.41
  -5   9  -2    4.59    0.76
   5  -9   2    4.57    0.81
   5  -9   2    4.13    0.73
   5  -9   3    3.15    0.68
   5  -8 -10   25.18    1.80
  -5   8   9    4.27    0.74
   5  -8  -9    6.36    1.17
  -5   8   8    1.89    0.75
   5  -8  -8    1.97    1.00
  -5   8   7   73.72    3.70
   5  -8  -7   68.17    3.97
  -5   8   6   41.80    2.81
  -5   8   5  590.85   19.75
   5  -8  -5  556.05   19.62
  -5   8   4   69.08    3.94
   5  -8  -4   64.24    3.83
   5  -8  -4   62.63    4.00
  -5   8   3   12.34    1.81
   5  -8  -3   10.43    1.70
   5  -8  -3   12.04    1.85
   5  -8  -2   -0.24    1.10
   5  -8  -2    1.34    1.19
   5  -8  -1  299.75   11.54
   5  -8  -1  309.71   11.82
  -5   8   0   42.68    3.06
   5  -8   0   38.99    2.91
  -5   8  -1  552.66   18.88
   5  -8   1  531.23   18.69
  -5   8  -2    1.42    1.00
   5  -8   2    0.70    0.97
  -5   8  -3   18.50    1.82
  -5   8  -4    4.89    1.02
  -5   8  -5  224.31    8.15
   5  -7 -12    2.97    0.79
   5  -7 -12    4.69    1.01
   5  -7 -11   19.42    1.89
   5  -7 -11   18.09    1.63
  -5   7  10    0.31    0.55
   5  -7 -10    1.01    1.04
   5  -7 -10    1.27    0.81
  -5   7   9   70.68    3.57
   5  -7  -9   66.08    3.65
   5  -7  -9   73.20    4.31
  -5   7   8   15.45    1.77
   5  -7  -8   17.12    2.20
   5  -7  -8   13.31    1.62
  -5   7   7   51.44    3.39
  -5   7   6   44.01    3.22
   5  -7  -6   42.23    3.23
  -5   7   5   77.56    4.63
   5  -7  -5   84.38    4.81
   5  -7  -5   75.14    4.84
  -5   7   4   34.79    2.97
   5  -7  -4   25.14    2.72
   5  -7  -4   30.21    3.04
  -5   7   3  751.96   25.98
   5  -7  -3  724.57   25.80
   5  -7  -3  789.61   26.56
   5  -7  -2   11.66    1.99
   5  -7  -2   13.44    2.03
  -5   7   2   12.61    2.12
   5  -7  -1    1.35    1.35
   5  -7  -1    2.50    1.36
   5  -7   0    3.47    1.46
   5  -7   1  299.09   11.97
   5  -7   1  310.17   12.09
  -5   7  -2   66.55    3.77
   5  -7   2   70.61    4.23
   5  -7   2   70.67    4.29
  -5   7  -3  872.66   30.14
   5  -7   3  934.53   30.48
   5  -7   3  949.98   30.79
   5  -7   4    2.49    0.98
  -5   7  -4    1.10    1.03
   5  -7   4   -0.07    0.99
   5  -7   5    1.96    0.81
  -5   7  -5    2.93    1.15
   5  -7   5    2.40    1.16
  -5   7  -6    0.37    0.91
  -5   7  -6   -0.18    0.96
   5  -7   6    0.57    1.00
  -5   7  -7  323.83   11.62
  -5   7  -7  331.88   12.14
   5  -7   7  333.00   12.03
  -5   7  -8    8.42    0.95
  -5   7  -8    7.97    1.36
   5  -7   8    9.05    1.26
  -5   7  -9   70.09    3.51
   5  -7   9   72.51    3.44
   5  -7  10   16.38    1.24
   5  -6 -14   19.86    1.60
   5  -6 -14   23.32    1.67
   5  -6 -13    4.64    1.15
   5  -6 -13    4.96    1.14
   5  -6 -12   20.91    2.16
   5  -6 -12   24.91    2.14
   5  -6 -11    1.85    1.29
   5  -6 -11    2.70    1.21
  -5   6  10   69.79    3.62
   5  -6 -10   80.45    4.44
   5  -6 -10   83.59    4.86
  -5   6   9  257.33   10.09
   5  -6  -9  285.98   11.38
   5  -6  -9  259.09   10.58
  -5   6   8   11.41    1.67
   5  -6  -8   12.88    2.23
   5  -6  -7    8.61    1.80
  -5   6   7    8.08    1.67
   5  -6  -6    1.32    1.26
  -5   6   6    2.40    1.34
   5  -6  -6    1.71    1.26
  -5   6   5  245.80   10.40
   5  -6  -5  234.65   10.26
   5  -6  -5  245.70   10.67
   5  -6  -5  257.57   11.02
   5  -6  -4  186.87    8.71
  -5   6   4  187.62    8.54
   5  -6  -4  175.24    8.31
   5  -6  -4  196.32    9.05
   5  -6  -3  281.56   11.64
   5  -6  -3  287.25   12.09
  -5   6   3  293.97   11.98
   5  -6  -2    3.94    1.67
   5  -6  -2    3.57    1.41
   5  -6  -2    2.87    1.74
   5  -6  -1   54.56    4.00
   5  -6  -1   48.09    3.92
   5  -6   0    1.59    1.26
   5  -6   0    0.83    1.38
   5  -6   0    1.01    1.12
   5  -6   1   57.84    4.11
  -5   6  -1   58.59    3.69
   5  -6   1   57.43    4.04
   5  -6   2    5.07    1.49
  -5   6  -2    6.24    1.47
   5  -6   2    5.48    1.52
   5  -6   3    6.25    1.57
  -5   6  -3    5.90    1.57
   5  -6   3    5.80    1.53
   5  -6   4   35.98    2.93
  -5   6  -4   37.00    3.17
   5  -6   4   39.25    3.18
   5  -6   5   31.39    2.59
  -5   6  -5   38.03    3.20
   5  -6   5   30.12    2.83
   5  -6   6   17.61    1.82
  -5   6  -6   21.33    2.48
   5  -6   6   20.29    2.23
  -5   6  -7   79.48    4.87
   5  -6   7   83.02    4.60
  -5   6  -8    6.15    1.64
   5  -6   8    4.17    1.30
  -5   6  -9  571.98   20.32
   5  -6   9  592.68   19.95
  -5   6 -10    3.53    1.24
   5  -6  10    2.08    0.93
   5  -6  11  137.81    5.59
  -5   6 -12    4.49    0.85
   5  -6  12    4.97    0.76
   5  -5 -16    1.36    0.53
   5  -5 -15    0.20    0.73
   5  -5 -15   -0.14    0.66
   5  -5 -14   80.73    4.21
   5  -5 -14   84.30    4.24
   5  -5 -13  148.28    6.91
   5  -5 -13  159.29    6.94
   5  -5 -12   79.64    4.75
   5  -5 -12   84.02    4.70
   5  -5 -11    1.64    1.48
   5  -5 -11    1.79    1.31
   5  -5 -10   28.97    3.08
   5  -5 -10   27.03    2.72
  -5   5   9    1.38    0.94
   5  -5  -9    3.89    1.42
   5  -5  -9    0.46    1.43
  -5   5   8   33.63    2.72
   5  -5  -8   34.99    3.02
  -5   5   7   60.98    3.93
   5  -5  -7   64.77    4.29
   5  -5  -6   16.04    2.26
  -5   5   6   17.33    2.13
   5  -5  -6   14.96    2.09
   5  -5  -6   15.05    2.39
   5  -5  -6   16.72    2.43
   5  -5  -5   55.22    3.97
  -5   5   5   56.03    3.86
   5  -5  -5   53.51    3.82
   5  -5  -5   52.82    4.10
   5  -5  -5   58.66    4.35
   5  -5  -4   13.44    2.10
   5  -5  -4   11.21    1.90
   5  -5  -4   12.89    2.13
   5  -5  -3 1468.57   48.57
   5  -5  -3 1491.71   48.10
   5  -5  -2  430.57   16.38
   5  -5  -1  659.92   23.18
   5  -5  -1  667.03   23.33
   5  -5  -1  640.12   22.84
   5  -5   0    3.13    1.35
   5  -5   0    3.67    1.61
  -5   5   0    4.32    1.21
   5  -5   0    3.73    1.30
   5  -5   1  172.61    7.96
   5  -5   1  179.39    8.08
  -5   5  -1  157.06    7.44
   5  -5   1  169.12    7.76
   5  -5   2   58.23    4.04
   5  -5   2   61.78    4.14
  -5   5  -2   61.07    4.02
   5  -5   2   60.18    3.97
   5  -5   3 1483.83   47.54
  -5   5  -3 1422.53   47.58
   5  -5   3 1451.24   47.27
   5  -5   3 1464.35   47.43
   5  -5   4   25.09    2.49
  -5   5  -4   23.79    2.68
   5  -5   4   24.51    2.41
   5  -5   4   25.48    2.55
   5  -5   5    1.35    1.12
  -5   5  -5    1.07    1.39
   5  -5   5    1.42    1.17
   5  -5   6    4.39    1.20
  -5   5  -6    3.35    1.63
   5  -5   6    3.84    1.26
   5  -5   7    8.33    1.42
  -5   5  -7   11.65    2.20
   5  -5   7    9.68    1.75
  -5   5  -8   28.83    3.02
   5  -5   8   25.99    2.53
  -5   5  -9  270.49   10.78
   5  -5   9  266.67   10.18
  -5   5 -10   14.94    1.62
   5  -5  10   20.38    2.06
  -5   5 -11  212.65    8.16
   5  -5  11  203.66    7.65
  -5   5 -12    7.55    0.96
  -5   5 -12   10.80    1.55
   5  -5  12    9.30    1.27
  -5   5 -13    9.07    1.21
   5  -5  13    7.89    1.04
   5  -4 -17    4.63    0.69
   5  -4 -16    6.72    1.13
   5  -4 -16    5.31    0.94
   5  -4 -15   18.72    1.91
   5  -4 -15   23.25    2.09
   5  -4 -14   26.54    2.49
   5  -4 -14   30.13    2.63
   5  -4 -13   60.30    4.02
   5  -4 -13   53.30    3.85
   5  -4 -12    1.76    1.37
   5  -4 -12    0.63    1.23
   5  -4 -11   45.65    3.84
   5  -4 -11   47.32    3.74
   5  -4 -10    4.30    1.53
   5  -4 -10    5.17    1.87
   5  -4  -9  143.26    6.73
   5  -4  -9  150.25    7.33
  -5   4   8   73.87    4.08
   5  -4  -8   68.59    4.49
   5  -4  -8   75.43    4.43
   5  -4  -7    2.92    1.19
  -5   4   7    2.40    1.07
   5  -4  -7    3.96    1.60
   5  -4  -6   60.58    3.92
  -5   4   6   61.80    3.76
   5  -4  -6   54.58    3.63
   5  -4  -6   53.29    3.95
   5  -4  -6   55.99    4.15
   5  -4  -5  377.94   14.59
   5  -4  -5  382.69   14.26
   5  -4  -5  391.72   14.80
   5  -4  -5  391.81   15.07
   5  -4  -4    1.24    1.09
   5  -4  -4    1.65    1.02
   5  -4  -4    2.86    1.54
   5  -4  -4    1.33    1.36
   5  -4  -3   72.08    4.41
   5  -4  -3   75.03    4.21
   5  -4  -2   27.92    2.60
   5  -4  -2   29.82    2.85
   5  -4  -2   27.48    2.40
   5  -4  -1 1270.24   41.55
   5  -4  -1 1258.52   41.07
   5  -4   0  122.78    6.11
   5  -4   0  126.07    6.24
  -5   4   0  117.97    5.71
   5  -4   0  124.16    5.90
   5  -4   1   75.25    4.54
   5  -4   1   78.32    4.63
  -5   4  -1   78.99    4.45
   5  -4   1   76.59    4.30
   5  -4   2    6.08    1.42
   5  -4   2    6.99    1.59
  -5   4  -2    8.89    1.60
   5  -4   2    6.24    1.40
   5  -4   3   44.08    3.30
   5  -4   3   42.82    3.20
  -5   4  -3   44.62    3.39
   5  -4   3   42.16    3.07
   5  -4   4  166.66    7.68
   5  -4   4  169.66    7.48
  -5   4  -4  172.83    8.07
   5  -4   4  174.59    7.63
   5  -4   5 3641.93  113.46
   5  -4   5 3536.72  112.92
  -5   4  -5 3630.12  114.16
   5  -4   5 3736.48  113.51
   5  -4   6  155.31    7.09
  -5   4  -6  152.53    6.79
  -5   4  -6  154.51    7.79
   5  -4   6  155.03    7.20
   5  -4   7  228.33    9.37
  -5   4  -7  223.07    9.35
  -5   4  -7  237.21   10.40
   5  -4   7  236.35    9.74
   5  -4   8    3.44    1.04
  -5   4  -8    5.24    1.20
   5  -4   8    4.92    1.35
  -5   4  -9  568.62   20.74
   5  -4   9  618.27   21.05
  -5   4 -10   57.66    3.76
  -5   4 -10   53.47    4.15
   5  -4  10   59.06    3.84
  -5   4 -11  655.49   23.34
  -5   4 -11  730.02   24.16
   5  -4  11  676.54   23.40
  -5   4 -12   12.05    1.72
  -5   4 -12   10.83    1.83
   5  -4  12   12.50    1.70
  -5   4 -13   81.59    4.23
  -5   4 -13   91.76    4.60
   5  -4  13   93.46    4.46
  -5   4 -14    3.47    0.90
  -5   4 -14    4.11    0.95
   5  -4  14    4.17    0.93
   5  -4  15   26.31    1.59
   5  -3 -17   11.05    1.09
   5  -3 -16   29.04    2.23
   5  -3 -16   34.67    2.42
   5  -3 -15    2.30    1.22
   5  -3 -15    2.14    1.27
   5  -3 -14    3.76    1.43
   5  -3 -14    3.49    1.40
   5  -3 -13   84.55    5.19
   5  -3 -13   85.65    5.10
   5  -3 -12  172.69    8.35
   5  -3 -12  175.36    8.23
   5  -3 -11  192.71    9.07
   5  -3 -11  186.71    8.78
   5  -3 -10   14.85    2.39
   5  -3 -10   13.58    2.12
   5  -3  -9    0.47    0.84
   5  -3  -9    1.38    1.19
   5  -3  -9    1.24    1.25
   5  -3  -8   93.43    5.08
   5  -3  -8   88.92    5.21
   5  -3  -8   92.23    4.79
   5  -3  -7  675.68   23.06
  -5   3   7  628.96   22.49
   5  -3  -7  712.27   23.42
   5  -3  -7  699.47   24.05
   5  -3  -6  264.04   10.35
  -5   3   6  268.76   10.12
   5  -3  -6  244.53    9.98
   5  -3  -6  270.90   10.64
   5  -3  -6  263.29   10.95
   5  -3  -5  117.80    5.64
   5  -3  -5  104.90    5.23
   5  -3  -5  117.82    5.89
   5  -3  -5  116.46    6.05
   5  -3  -4    3.79    1.11
   5  -3  -4    4.47    1.06
   5  -3  -4    4.32    1.38
   5  -3  -4    5.80    1.52
   5  -3  -3  149.57    6.59
   5  -3  -3  132.76    6.01
   5  -3  -3  143.89    6.71
   5  -3  -2  373.41   13.38
   5  -3  -2  349.25   12.83
   5  -3  -1 1866.60   57.81
   5  -3  -1 1855.62   57.93
   5  -3  -1 1740.34   57.19
   5  -3   0   48.02    3.42
   5  -3   0   56.27    3.19
   5  -3   1  368.42   13.72
   5  -3   1  369.35   13.76
   5  -3   1  375.21   13.32
   5  -3   2   37.45    2.87
   5  -3   2   39.47    2.95
   5  -3   2   42.84    2.76
   5  -3   3   22.36    2.21
   5  -3   3   17.44    1.97
   5  -3   3   21.56    1.95
   5  -3   4   73.08    4.18
   5  -3   4   64.16    3.87
   5  -3   4   70.82    3.93
   5  -3   5   18.58    2.07
  -5   3  -5   15.41    1.84
   5  -3   5   13.32    1.74
   5  -3   5   18.11    1.88
   5  -3   6  154.65    6.95
  -5   3  -6  150.92    6.89
   5  -3   6  142.87    6.41
   5  -3   6  160.50    6.96
   5  -3   7 2790.52   86.85
  -5   3  -7 2647.77   87.00
   5  -3   7 2848.59   87.00
   5  -3   8   14.57    1.76
  -5   3  -8   15.57    2.11
   5  -3   8   14.06    1.93
  -5   3  -9    8.87    1.84
   5  -3   9    9.95    1.48
  -5   3  -9   11.06    2.18
   5  -3   9   11.25    1.84
  -5   3 -10    0.08    1.16
  -5   3 -10    1.45    1.39
   5  -3  10    0.51    1.07
  -5   3 -11   53.22    4.00
  -5   3 -11   57.94    4.19
   5  -3  11   60.42    3.91
  -5   3 -12   31.80    2.90
  -5   3 -12   30.31    2.94
   5  -3  12   34.31    2.80
  -5   3 -13  457.09   16.76
  -5   3 -13  453.29   16.62
   5  -3  13  472.02   16.47
  -5   3 -14   16.81    1.93
  -5   3 -14   16.30    1.80
   5  -3  14   17.06    1.82
  -5   3 -15   13.22    1.54
  -5   3 -15   12.90    1.34
  -5   3 -16    0.84    0.59
   5  -3  16    1.65    0.55
   5  -2 -18    4.51    0.69
   5  -2 -17    0.50    0.67
   5  -2 -16   28.49    2.34
   5  -2 -15    4.03    1.36
   5  -2 -15    3.14    1.35
   5  -2 -14   -0.15    1.27
   5  -2 -14    0.32    1.36
   5  -2 -13   40.61    3.56
   5  -2 -13   41.30    3.49
   5  -2 -12   44.86    3.80
   5  -2 -12   44.05    3.66
   5  -2 -11  623.93   22.10
   5  -2 -11  576.46   21.56
   5  -2 -10  635.61   22.67
   5  -2  -9  155.89    7.10
   5  -2  -9  184.66    8.10
   5  -2  -8    3.40    1.18
   5  -2  -8    4.52    1.62
   5  -2  -8    3.52    1.37
   5  -2  -7    3.14    0.96
   5  -2  -7    2.72    1.25
   5  -2  -7    2.54    1.15
   5  -2  -7    2.87    1.38
   5  -2  -6  164.61    6.84
   5  -2  -6  161.70    7.06
   5  -2  -6  159.27    7.45
   5  -2  -6  160.05    7.09
   5  -2  -5 1843.29   59.01
   5  -2  -5 1865.60   59.33
   5  -2  -5 1905.86   59.85
   5  -2  -4  303.03   11.21
   5  -2  -4  296.33   11.39
   5  -2  -4  304.91   11.59
   5  -2  -3  113.65    5.22
   5  -2  -3  108.70    5.83
   5  -2  -3  111.02    5.35
   5  -2  -3  112.63    5.42
   5  -2  -2   51.48    3.13
   5  -2  -2   51.53    3.27
   5  -2  -2   52.36    3.25
   5  -2  -1  126.99    5.79
   5  -2   0  763.76   25.09
   5  -2   0  741.38   25.15
   5  -2   1 3688.31  114.60
   5  -2   2  114.05    5.31
   5  -2   2  107.43    5.21
   5  -2   2  109.25    4.80
   5  -2   3   93.09    4.71
   5  -2   3   94.57    4.69
   5  -2   3   90.89    4.31
   5  -2   4    1.11    0.85
   5  -2   4    1.58    0.87
   5  -2   4    2.10    0.79
   5  -2   5  250.53    9.86
   5  -2   5  237.40    9.48
   5  -2   5  256.25    9.56
   5  -2   6  187.72    7.89
   5  -2   6  173.00    7.39
   5  -2   6  195.13    7.75
   5  -2   7  188.30    8.20
   5  -2   7  205.45    8.29
  -5   2  -8  104.76    5.67
   5  -2   8   97.29    5.11
   5  -2   8  107.40    5.34
  -5   2  -9  415.46   15.99
   5  -2   9  423.21   15.20
  -5   2 -10   16.00    2.26
   5  -2  10   13.63    1.65
  -5   2 -10   16.01    2.28
  -5   2 -11   51.82    4.08
  -5   2 -11   61.66    4.23
  -5   2 -12    2.71    1.51
  -5   2 -12    4.47    1.57
   5  -2  12    6.32    1.51
  -5   2 -13  109.99    6.14
  -5   2 -13  115.19    5.95
   5  -2  13  121.01    5.96
  -5   2 -14   32.20    2.89
  -5   2 -14   31.14    2.56
   5  -2  14   33.05    2.63
  -5   2 -15   71.49    4.05
   5  -2  15   73.95    3.78
  -5   2 -16    3.12    1.04
   5  -2  16    2.38    0.82
  -5   2 -17    7.32    0.98
   5  -2  17    6.21    0.81
   5  -1 -18    1.83    0.61
   5  -1 -17   55.35    3.08
   5  -1 -17   64.21    3.34
   5  -1 -16   80.81    4.35
   5  -1 -15    5.97    1.64
   5  -1 -14    3.23    1.54
   5  -1 -14    4.70    1.65
   5  -1 -13    1.70    1.56
   5  -1 -13    1.82    1.65
   5  -1 -12   83.68    5.34
   5  -1 -12   74.55    4.95
   5  -1 -11  280.57   11.82
   5  -1 -10    8.83    1.84
   5  -1  -9  539.17   19.55
   5  -1  -8  608.46   20.69
   5  -1  -8  620.44   21.87
   5  -1  -8  613.43   21.50
   5  -1  -7  127.25    5.72
   5  -1  -7  123.32    6.31
   5  -1  -7  128.78    6.17
   5  -1  -6  199.12    7.92
   5  -1  -6  192.82    8.05
   5  -1  -6  190.25    8.36
   5  -1  -5  419.06   15.05
   5  -1  -5  468.52   15.59
   5  -1  -5  444.80   15.89
   5  -1  -5  432.56   15.42
   5  -1  -4  208.98    7.91
   5  -1  -4  202.11    8.10
   5  -1  -4  199.26    8.30
   5  -1  -4  206.69    9.09
   5  -1  -3 1686.09   54.94
   5  -1  -3 1750.31   55.21
   5  -1  -3 1696.70   55.22
  -5   1   3 1808.52   56.76
   5  -1  -3 1858.72   56.73
   5  -1  -2  511.75   17.22
   5  -1  -2  487.27   17.35
  -5   1   2  526.92   19.08
   5  -1  -2  514.14   18.86
   5  -1  -1   43.81    3.62
  -5   1   1   43.94    3.55
   5  -1  -1   47.17    2.82
  -5   1   1   47.55    3.86
   5  -1  -1   54.49    3.95
   5  -1   0    0.56    0.68
   5  -1   0    0.70    0.71
   5  -1   0    0.71    0.81
  -5   1   0    1.38    0.49
   5  -1   1  926.29   30.72
   5  -1   1  947.95   30.91
   5  -1   1  979.24   32.50
   5  -1   2  784.98   26.98
   5  -1   2  889.64   28.71
   5  -1   3 2691.14   84.05
   5  -1   3 2690.52   84.01
   5  -1   4  113.57    5.22
   5  -1   4  105.54    5.02
   5  -1   5   21.25    2.03
   5  -1   5   18.00    1.77
   5  -1   6    8.13    1.42
   5  -1   6    8.16    1.26
   5  -1   7 2305.14   72.75
   5  -1   8  344.28   12.91
   5  -1   9   78.23    4.36
   5  -1  10    3.76    1.11
  -5   1 -11   24.06    2.80
   5  -1  11   21.24    2.05
  -5   1 -11   29.19    2.87
  -5   1 -12   16.38    2.46
  -5   1 -12   12.31    1.70
  -5   1 -12   17.00    2.20
  -5   1 -13  850.47   27.29
  -5   1 -13  789.72   26.37
  -5   1 -14   25.19    2.12
  -5   1 -14   28.66    2.91
  -5   1 -14   27.36    2.42
  -5   1 -15    2.31    0.91
   5  -1  16    6.97    1.19
   5  -1  17    6.93    0.99
  -5   1 -18    1.01    0.51
   5   0 -17    0.85    0.79
   5   0 -17    2.19    0.91
   5   0 -16   56.01    2.90
   5   0 -16   59.20    3.61
   5   0 -15   75.79    4.03
   5   0 -15   93.80    5.10
   5   0 -14  402.27   14.70
   5   0 -14  420.02   15.79
   5   0 -13   65.46    4.04
   5   0 -13   75.74    5.07
   5   0 -13   69.31    4.75
   5   0 -12    4.52    1.06
   5   0 -12    2.55    1.44
   5   0 -12    1.53    1.69
   5   0 -11   44.03    3.09
   5   0 -11   40.63    3.57
   5   0 -10  450.42   16.36
   5   0 -10  471.66   17.27
   5   0  -9  711.51   24.10
   5   0  -9  725.34   25.36
   5   0  -9  713.36   25.03
   5   0  -8   60.94    3.52
   5   0  -8   61.93    4.24
   5   0  -8   69.20    4.16
   5   0  -7   19.19    1.79
   5   0  -7   20.14    1.84
   5   0  -7   23.83    2.46
   5   0  -7   22.22    2.18
   5   0  -6   80.03    3.94
   5   0  -6   81.08    4.47
   5   0  -6   73.19    4.13
   5   0  -5  238.34    8.89
   5   0  -5  226.86    8.94
   5   0  -5  238.91    9.36
  -5   0   5  214.90    9.65
   5   0  -4  927.45   30.33
  -5   0   4  986.63   31.78
   5   0  -4  907.37   30.59
   5   0  -3  753.91   24.29
  -5   0   3  717.57   25.71
  -5   0   3  779.89   25.90
  -5   0   2   30.17    2.23
  -5   0   2   29.01    2.65
  -5   0   2   25.43    2.63
   5   0  -2   24.40    2.51
   5   0  -1  861.94   31.09
  -5   0   1  942.41   31.19
  -5   0   1  894.02   29.70
  -5   0   1  992.11   31.91
   5   0  -1  969.59   31.60
   5   0   0   38.87    3.06
  -5   0   0   38.21    2.96
  -5   0   0   35.07    1.93
  -5   0   0   39.93    3.37
   5   0   0   36.95    3.19
   5   0   1  242.77   10.07
  -5   0  -1  241.86   10.66
   5   0   1  240.44   10.54
   5   0   2  131.02    6.36
   5   0   3  451.10   16.26
  -5   0  -3  427.87   17.08
   5   0   3  440.52   16.97
   5   0   4  447.92   15.48
   5   0   4  479.09   16.47
   5   0   5  806.34   26.64
   5   0   5  812.46   26.45
   5   0   5  774.99   27.33
   5   0   6   83.27    4.34
   5   0   6   82.73    3.87
   5   0   7  401.09   14.05
   5   0   7  392.22   13.57
   5   0   7  372.50   13.56
  -5   0  -7  370.09   13.47
   5   0   8    0.99    0.82
   5   0   8    1.58    0.86
  -5   0  -8    0.38    0.75
   5   0   9  716.48   23.91
   5   0   9  735.07   23.71
   5   0  10   72.99    4.18
   5   0  10   72.11    4.16
   5   0  11   66.24    3.96
   5   0  11   76.37    4.34
   5   0  12   31.02    2.42
   5   0  12   35.12    2.86
  -5   0 -12   30.48    2.83
  -5   0 -13    9.27    1.72
   5   0  13   13.71    1.92
  -5   0 -13    8.14    1.63
  -5   0 -14   17.27    2.04
   5   0  14   20.66    2.19
  -5   0 -14   16.92    1.94
  -5   0 -15  593.67   21.36
  -5   0 -15  690.66   22.59
  -5   0 -16    6.58    1.17
  -5   0 -16    6.56    1.54
  -5   0 -17   11.93    1.56
  -5   0 -17    8.19    0.99
   5   0  17   10.03    1.27
  -5   0 -18    1.27    0.69
   5   0  18    0.67    0.50
   5   1 -17    0.46    0.54
   5   1 -17    0.78    0.77
   5   1 -17    1.20    0.80
   5   1 -16   31.07    2.19
   5   1 -16   30.27    2.54
   5   1 -16   35.35    2.67
   5   1 -15    4.31    1.23
   5   1 -15    5.71    1.66
   5   1 -14   38.90    2.98
   5   1 -14   39.06    3.45
   5   1 -13  116.42    6.03
   5   1 -13  122.06    6.84
   5   1 -12  366.84   13.92
   5   1 -12  358.26   14.33
   5   1 -11    6.55    1.71
   5   1 -11    6.90    1.85
   5   1 -10    9.51    1.68
   5   1 -10   11.72    1.99
   5   1 -10   10.36    2.10
   5   1  -9  190.55    8.19
   5   1  -9  203.33    9.03
   5   1  -9  178.48    8.47
   5   1  -8  968.34   32.03
   5   1  -8  981.65   32.86
   5   1  -8  967.54   32.48
   5   1  -7  620.37   21.56
   5   1  -7  662.96   22.45
   5   1  -7  634.54   22.06
   5   1  -6  152.31    6.33
   5   1  -6  159.16    6.58
   5   1  -6  166.25    7.22
   5   1  -6  162.71    6.44
   5   1  -6  157.33    6.90
   5   1  -5    6.96    1.33
   5   1  -5    5.84    1.42
  -5  -1   5    5.44    1.32
  -5  -1   4    0.47    0.67
  -5  -1   4    1.39    0.88
  -5  -1   4    0.78    0.71
   5   1  -4    0.42    0.82
  -5  -1   4    0.89    0.70
  -5  -1   3  777.33   26.53
  -5  -1   3  741.12   26.10
  -5  -1   3  755.03   26.56
  -5  -1   3  822.08   26.86
  -5  -1   2 1402.38   44.55
  -5  -1   2 1402.64   45.17
  -5  -1   2 1375.57   45.16
  -5  -1   2 1361.83   45.56
  -5  -1   1  404.24   14.81
  -5  -1   1  392.85   14.04
  -5  -1   1  411.20   14.91
  -5  -1   1  419.46   15.66
   5   1   0  273.10   10.68
  -5  -1   0  268.03    9.57
  -5  -1   0  277.49   10.53
  -5  -1   0  268.27   11.33
   5   1   1   33.87    2.59
   5   1   2  177.88    7.41
  -5  -1  -2  170.47    8.29
   5   1   3 1767.32   56.77
  -5  -1  -3 1823.70   58.38
   5   1   4  472.70   15.77
   5   1   4  425.35   15.12
  -5  -1  -4  421.52   16.85
   5   1   5   64.97    3.62
   5   1   5   57.38    3.43
   5   1   5   63.93    3.52
   5   1   5   63.97    3.69
   5   1   6  138.27    6.22
   5   1   6  131.40    5.95
   5   1   6  148.02    6.41
   5   1   7   11.66    1.56
   5   1   7   10.35    1.27
   5   1   7    9.50    1.36
   5   1   8  184.54    7.72
   5   1   8  177.83    7.20
   5   1   8  164.06    7.14
  -5  -1  -8  183.82    7.57
   5   1   8  183.84    7.72
   5   1   9  381.11   14.03
   5   1   9  379.97   13.59
  -5  -1  -9  365.38   13.87
   5   1   9  378.14   14.12
   5   1  10    9.02    1.55
   5   1  10   10.51    1.52
  -5  -1 -10    7.53    1.50
   5   1  10   10.27    1.71
  -5  -1 -11  356.65   14.00
   5   1  11  359.98   13.83
   5   1  11  384.94   13.92
   5   1  11  385.48   14.30
   5   1  12   96.87    5.05
   5   1  12  102.67    5.32
   5   1  13    9.62    1.43
   5   1  13   11.58    1.74
  -5  -1 -13   10.55    1.67
  -5  -1 -14   10.37    2.10
  -5  -1 -14    9.20    1.75
   5   1  14    7.77    1.56
  -5  -1 -14    6.77    1.26
  -5  -1 -15   32.36    2.81
  -5  -1 -15   34.82    3.19
   5   1  15   33.44    2.72
  -5  -1 -16   26.08    2.33
  -5  -1 -16   29.44    2.70
   5   1  16   29.83    2.35
  -5  -1 -17  149.05    6.25
  -5  -1 -17  156.87    6.65
  -5  -1 -18    4.26    0.76
  -5  -1 -18    4.51    0.99
   5   2 -17    6.05    0.89
   5   2 -17    5.54    1.03
   5   2 -16   74.00    3.67
   5   2 -16   65.26    3.80
   5   2 -16   72.70    3.88
   5   2 -15    0.46    0.95
   5   2 -15    0.21    1.20
   5   2 -15    1.91    1.23
   5   2 -14   59.88    3.84
   5   2 -14   57.85    4.18
   5   2 -13   27.86    2.31
   5   2 -13   42.08    3.26
   5   2 -12    6.13    1.25
   5   2 -12    6.42    1.61
   5   2 -11    6.99    1.40
   5   2 -11    5.62    1.67
   5   2 -11    8.28    2.03
   5   2 -10    0.77    0.88
   5   2 -10    0.93    1.21
   5   2 -10    1.43    1.53
   5   2 -10    1.03    1.35
   5   2  -9  164.66    7.44
   5   2  -9  181.23    8.02
   5   2  -9  175.58    8.49
   5   2  -9  182.44    8.30
   5   2  -8  122.98    5.75
   5   2  -8  121.83    6.00
   5   2  -8  130.07    6.59
   5   2  -8  117.51    6.13
   5   2  -7   91.49    4.69
   5   2  -7   96.17    4.93
   5   2  -7  100.62    5.42
   5   2  -7   92.63    5.13
   5   2  -6  614.72   20.31
   5   2  -6  598.11   20.39
   5   2  -6  603.50   20.89
   5   2  -6  578.96   19.97
   5   2  -6  596.78   20.62
   5   2  -5  154.92    6.57
   5   2  -5  157.45    6.68
   5   2  -5  163.85    7.07
   5   2  -5  167.86    6.56
  -5  -2   5  137.45    7.30
   5   2  -5  163.91    6.89
  -5  -2   4    1.87    0.91
  -5  -2   4    2.81    0.97
   5   2  -4    2.19    0.85
   5   2  -4    2.39    0.85
  -5  -2   4    3.24    1.04
   5   2  -4    1.73    0.90
  -5  -2   4    1.36    0.84
   5   2  -4    2.90    0.83
  -5  -2   3   94.36    5.24
  -5  -2   3   97.99    5.29
  -5  -2   3   98.51    5.28
  -5  -2   3  105.16    5.70
  -5  -2   2  261.92   10.41
  -5  -2   2  275.76   10.49
  -5  -2   2  257.29   10.37
  -5  -2   2  258.32   11.03
  -5  -2   1 3617.73  113.49
  -5  -2   1 3676.33  113.54
  -5  -2   1 3658.10  113.70
  -5  -2   1 3671.64  114.86
  -5  -2   0 2620.42   81.21
  -5  -2   0 2637.58   81.45
  -5  -2   0 2605.94   81.52
  -5  -2   0 2532.12   82.81
  -5  -2  -1  333.44   12.35
  -5  -2  -1  366.80   12.67
  -5  -2  -2    1.97    1.08
   5   2   3   52.55    2.85
  -5  -2  -3   52.39    3.92
   5   2   4  375.94   13.34
   5   2   4  393.14   13.00
   5   2   4  358.78   13.12
   5   2   4  366.19   13.36
  -5  -2  -4  383.15   14.99
   5   2   5 2379.07   71.53
   5   2   5 2263.82   70.80
   5   2   5 2196.63   71.28
   5   2   6  375.80   13.51
   5   2   6  366.33   13.29
   5   2   6  368.19   13.32
   5   2   7   19.15    2.25
   5   2   7   19.17    2.00
   5   2   8    3.17    1.13
   5   2   8    3.38    0.86
   5   2   8    2.24    0.94
   5   2   9  179.09    7.73
   5   2   9  169.99    7.06
   5   2   9  160.24    7.06
  -5  -2  -9  174.35    7.68
   5   2   9  184.63    7.79
   5   2  10  355.50   13.35
   5   2  10  340.58   12.78
  -5  -2 -10  353.14   13.49
   5   2  10  352.80   13.39
   5   2  11  704.19   24.77
   5   2  11  711.58   24.42
  -5  -2 -11  725.19   25.10
   5   2  11  747.26   25.07
   5   2  12   22.45    2.32
  -5  -2 -12   21.93    2.49
   5   2  12   24.42    2.36
   5   2  12   28.39    2.68
  -5  -2 -13   15.86    2.20
   5   2  13   12.90    1.75
   5   2  13   14.53    1.92
   5   2  13   17.54    2.17
  -5  -2 -14    0.94    1.32
   5   2  14    0.32    0.74
   5   2  14    0.79    1.00
  -5  -2 -15  233.18    9.85
   5   2  15  222.97    9.17
  -5  -2 -16   84.92    4.70
  -5  -2 -16   88.43    4.88
   5   2  16   86.15    4.43
  -5  -2 -17   16.38    1.85
  -5  -2 -17   19.92    1.96
   5   2  17   18.34    1.72
  -5  -2 -18    8.69    1.19
  -5  -2 -18    7.54    1.10
   5   3 -17    4.50    0.81
   5   3 -17    5.76    0.86
   5   3 -16   14.44    1.49
   5   3 -16   15.00    1.68
   5   3 -15    0.05    0.96
   5   3 -15    0.44    1.09
   5   3 -14    1.70    0.82
   5   3 -14    0.53    1.14
   5   3 -14    1.70    1.43
   5   3 -14    2.88    1.42
   5   3 -13   42.17    3.02
   5   3 -13   52.31    3.70
   5   3 -12  628.74   22.15
   5   3 -12  654.50   22.73
   5   3 -11   72.14    4.48
   5   3 -11   83.45    5.06
   5   3 -11   76.61    5.36
   5   3 -10   17.25    2.14
   5   3 -10   17.02    2.30
   5   3 -10   17.00    2.57
   5   3 -10   18.05    2.50
   5   3  -9   13.03    1.89
   5   3  -9   13.32    1.96
   5   3  -9   11.94    1.53
   5   3  -9   13.28    2.23
   5   3  -9   12.99    2.07
   5   3  -8  247.61   10.04
   5   3  -8  253.05   10.25
   5   3  -8  248.67   10.64
   5   3  -8  236.48    9.53
   5   3  -8  246.19   10.40
   5   3  -7  702.81   23.40
   5   3  -7  674.37   23.45
   5   3  -7  723.07   24.13
   5   3  -7  623.32   22.81
   5   3  -7  693.99   23.73
   5   3  -6  402.90   14.62
   5   3  -6  399.86   14.68
   5   3  -6  409.55   15.06
   5   3  -6  398.35   14.42
   5   3  -6  400.09   14.84
   5   3  -5   15.78    1.90
   5   3  -5   16.97    1.91
   5   3  -5   17.94    2.17
   5   3  -5   14.64    1.81
   5   3  -5   20.33    2.12
   5   3  -4  123.37    5.50
   5   3  -4  120.52    5.43
  -5  -3   4  133.15    6.51
   5   3  -4  113.38    5.45
   5   3  -4  111.64    5.31
   5   3  -4  111.61    5.35
  -5  -3   4  111.66    6.06
  -5  -3   3  194.13    8.52
  -5  -3   3  204.93    9.02
  -5  -3   3  204.77    9.34
   5   3  -3  193.83    7.86
   5   3  -3  190.29    7.82
   5   3  -3  206.89    7.97
   5   3  -3  201.79    7.87
  -5  -3   3  188.99    8.42
  -5  -3   2  854.58   28.02
  -5  -3   2  846.74   27.41
  -5  -3   2  898.75   28.47
   5   3  -2  810.96   26.80
   5   3  -2  790.83   26.80
   5   3  -2  798.39   26.86
  -5  -3   2  801.67   28.47
  -5  -3   2  790.36   27.28
  -5  -3   1 1669.69   52.34
  -5  -3   1 1529.82   51.52
  -5  -3   1 1732.39   52.83
   5   3  -1 1675.31   51.55
   5   3  -1 1625.55   51.56
  -5  -3   1 1638.01   53.33
  -5  -3   1 1582.13   51.61
  -5  -3   0   32.21    2.08
  -5  -3   0   31.00    2.56
  -5  -3   0   34.18    2.52
   5   3   0   31.76    2.24
  -5  -3   0   27.88    2.85
  -5  -3   0   29.47    2.05
   5   3   1  493.64   16.96
  -5  -3  -1  463.06   16.13
  -5  -3  -2  268.83    9.60
   5   3   2  264.23    9.50
  -5  -3  -2  251.98   10.94
  -5  -3  -2  235.16    8.42
   5   3   3  325.39    8.99
  -5  -3  -3  313.83   10.66
   5   3   4  168.20    6.96
  -5  -3  -4  153.46    6.13
   5   3   4  169.72    6.69
   5   3   5    3.81    1.21
   5   3   5   24.96    1.98
   5   3   6  414.69   14.72
   5   3   6  401.89   14.52
   5   3   7 1233.11   39.24
   5   3   7 1179.45   39.14
   5   3   8  152.15    6.71
   5   3   9   40.43    2.89
   5   3  10    8.34    1.63
   5   3  10    6.82    1.32
  -5  -3 -10   11.53    1.90
   5   3  10   11.89    1.82
   5   3  11  208.89    9.22
  -5  -3 -11  215.20    9.48
   5   3  11  218.15    9.38
   5   3  12  168.62    7.94
   5   3  12  176.22    7.69
  -5  -3 -12  189.57    8.57
   5   3  12  188.08    8.30
   5   3  13  178.80    7.90
   5   3  13  168.76    7.65
  -5  -3 -13  177.04    8.43
   5   3  13  188.72    8.30
   5   3  14    3.53    1.13
   5   3  14    4.24    1.24
  -5  -3 -14    4.87    1.67
   5   3  14    3.01    1.27
  -5  -3 -15   28.69    2.69
   5   3  15   29.20    2.42
   5   3  15   27.98    2.48
  -5  -3 -16    2.81    1.16
   5   3  16    1.60    0.95
  -5  -3 -17  167.00    6.99
  -5  -3 -17  152.95    6.56
   5   3  17  160.10    6.42
  -5  -3 -18   17.49    1.58
  -5  -3 -18   11.01    1.13
   5   4 -16  128.90    5.54
   5   4 -16  138.95    5.51
   5   4 -15   14.90    1.67
   5   4 -15    9.49    1.11
   5   4 -15   14.97    1.77
   5   4 -15   14.32    1.64
   5   4 -14    4.73    1.10
   5   4 -14    5.06    1.34
   5   4 -13   34.75    2.77
   5   4 -13   37.82    3.12
   5   4 -12   14.92    2.00
   5   4 -12   18.64    2.36
   5   4 -11   15.28    2.14
   5   4 -11   22.82    2.65
   5   4 -11   15.51    2.59
   5   4 -10  458.71   16.54
   5   4 -10  452.88   16.71
   5   4 -10  433.40   17.01
   5   4 -10  419.22   15.60
   5   4  -9   66.18    4.46
   5   4  -9   69.53    4.65
   5   4  -9   78.23    5.17
   5   4  -9   66.48    4.10
   5   4  -9   75.48    4.90
   5   4  -8   22.74    2.45
   5   4  -8   23.63    2.51
   5   4  -8   21.33    2.68
   5   4  -8   20.24    2.21
   5   4  -8   23.88    2.63
   5   4  -7    4.03    1.33
   5   4  -7    3.18    1.27
   5   4  -7    3.97    1.27
   5   4  -7    3.13    1.39
   5   4  -7    4.80    1.51
   5   4  -6  837.54   28.15
   5   4  -6  834.42   28.14
   5   4  -6  832.70   28.36
   5   4  -6  822.97   27.96
   5   4  -6  822.91   28.20
   5   4  -5  887.59   31.51
   5   4  -5  939.46   31.56
   5   4  -5  985.37   31.76
   5   4  -5  921.49   31.45
   5   4  -5 1003.65   31.93
   5   4  -4 1880.29   58.45
   5   4  -4 1852.34   58.37
   5   4  -4 1832.03   58.37
   5   4  -4 1797.41   57.74
   5   4  -4 1851.84   58.44
   5   4  -4 1805.06   58.32
   5   4  -3  751.77   25.76
   5   4  -3  766.00   25.75
   5   4  -3  764.19   25.63
   5   4  -3  772.62   25.42
   5   4  -3  787.72   25.91
   5   4  -2  133.79    5.96
   5   4  -2  133.34    5.84
   5   4  -2  124.13    5.92
   5   4  -1  504.54   17.67
  -5  -4   1  508.22   19.11
   5   4  -1  536.81   17.46
  -5  -4   1  488.73   18.59
   5   4  -1  505.26   17.69
   5   4  -1  504.08   17.76
  -5  -4   0 1690.65   55.15
   5   4   0 1700.51   53.93
   5   4   1  713.97   23.28
   5   4   1  659.74   22.94
   5   4   2    3.79    1.19
   5   4   2    3.10    1.07
   5   4   3   28.84    2.27
   5   4   3   49.43    2.96
   5   4   4  248.24   10.05
   5   4   4  261.90    9.72
   5   4   5   15.50    2.00
   5   4   5   13.45    1.81
   5   4   6  176.26    7.79
   5   4   6  186.35    7.68
   5   4   7   94.90    5.16
   5   4   7  101.15    5.17
   5   4   8  107.26    5.47
   5   4   8  105.84    5.50
   5   4   9   97.02    5.16
   5   4  10    3.11    1.12
   5   4  11   61.34    3.78
  -5  -4 -11   73.89    4.71
   5   4  11   72.49    4.50
   5   4  12    1.69    1.33
  -5  -4 -12    2.13    1.44
   5   4  12    2.94    1.46
   5   4  13   43.08    3.33
  -5  -4 -13   46.42    3.83
   5   4  13   51.47    3.75
   5   4  14  142.73    6.77
  -5  -4 -14  156.73    7.62
   5   4  14  148.10    6.68
   5   4  14  167.52    7.37
   5   4  15   59.52    3.55
  -5  -4 -15   67.66    4.10
   5   4  15   72.33    3.89
   5   4  15   69.31    4.10
  -5  -4 -16    3.26    1.08
   5   4  16    3.48    1.04
   5   4  16    2.61    1.11
  -5  -4 -17   22.03    2.12
   5   4  17   18.62    1.59
  -5  -4 -18    1.74    0.87
   5   4  18    1.80    0.58
   5   5 -15    0.39    0.62
   5   5 -15    0.73    0.49
   5   5 -15    0.08    0.75
   5   5 -14   91.34    4.24
   5   5 -14   92.65    4.54
   5   5 -13    7.84    1.45
   5   5 -13    6.13    1.47
   5   5 -12   80.09    4.61
   5   5 -12   83.40    4.84
   5   5 -12   75.69    4.87
   5   5 -11  124.64    6.20
   5   5 -11  133.49    6.76
   5   5 -10  115.65    6.11
   5   5 -10  114.91    6.43
   5   5 -10  108.06    5.54
   5   5  -9   12.98    2.20
   5   5  -9   14.06    1.95
   5   5  -9   15.53    2.48
   5   5  -8  268.22   11.15
   5   5  -8  262.21   11.34
   5   5  -8  260.85   10.85
   5   5  -7    4.46    1.46
   5   5  -7    4.46    1.66
   5   5  -7    5.18    1.55
   5   5  -6   75.86    4.69
   5   5  -6   79.53    4.82
   5   5  -6   78.53    4.76
   5   5  -5    5.30    1.61
   5   5  -5    4.68    1.46
   5   5  -5    4.85    1.47
   5   5  -4  360.89   13.80
   5   5  -4  377.41   13.79
   5   5  -4  348.49   13.50
   5   5  -4  363.69   13.88
   5   5  -3  528.62   18.39
   5   5  -3  537.68   18.25
   5   5  -3  505.20   17.85
   5   5  -3  488.24   18.54
   5   5  -2  741.81   25.03
   5   5  -2  777.03   25.07
   5   5  -2  707.66   24.67
   5   5  -2  757.17   25.41
   5   5  -1  113.47    5.35
   5   5  -1  112.17    5.47
   5   5   0  170.62    7.38
   5   5   0  168.44    7.10
   5   5   0  180.69    7.53
   5   5   0  173.04    7.52
   5   5   1  487.17   16.71
   5   5   1  465.45   17.36
   5   5   1  496.65   17.23
   5   5   2 1763.89   56.98
   5   5   2 1823.42   56.97
   5   5   2 1850.26   57.95
   5   5   2 1828.65   57.58
   5   5   3  868.10   28.94
   5   5   3  813.75   29.12
   5   5   3  972.58   30.24
   5   5   3  977.28   29.79
   5   5   4  143.13    6.45
   5   5   4  156.43    6.63
   5   5   5    3.76    1.30
   5   5   5    1.29    0.98
   5   5   6   43.26    3.29
   5   5   6   43.81    3.16
   5   5   7  390.78   14.53
   5   5   7  372.17   14.19
   5   5   8  533.29   19.69
   5   5   8  575.28   19.83
   5   5   9   91.87    5.22
   5   5   9   95.85    5.36
   5   5  10    0.21    0.94
   5   5  11   12.80    1.83
   5   5  12    8.40    1.40
   5   5  12   10.88    1.96
   5   5  13   43.34    3.44
   5   5  13   53.75    3.78
   5   5  14   37.35    2.92
   5   5  14   39.67    3.15
  -5  -5 -15    1.59    1.02
   5   5  15    3.57    1.13
   5   5  15    3.31    1.00
   5   5  15    3.03    1.25
   5   5  16   14.27    1.44
  -5  -5 -16   17.20    1.57
   5   5  16   22.32    1.76
   5   5  16   26.52    2.09
   5   5  17   11.40    1.15
   5   6 -14  119.62    4.88
   5   6 -14  115.67    4.71
   5   6 -13    0.79    0.92
   5   6 -13    1.66    0.90
   5   6 -13    0.86    1.04
   5   6 -12   18.94    2.03
   5   6 -12   18.89    2.07
   5   6 -12   16.28    2.10
   5   6 -11   40.72    3.18
   5   6 -11   43.97    3.31
   5   6 -11   41.72    3.26
   5   6 -11   39.99    3.29
   5   6 -11   37.24    2.68
   5   6 -10  348.64   13.17
   5   6 -10  336.50   13.07
   5   6 -10  334.88   13.30
   5   6 -10  313.10   12.48
   5   6  -9  188.64    8.74
   5   6  -9  189.53    8.91
   5   6  -9  172.33    8.30
   5   6  -8  414.30   15.77
   5   6  -8  424.66   15.77
   5   6  -8  395.52   15.73
   5   6  -8  403.07   15.54
   5   6  -7   19.75    2.68
   5   6  -7   15.52    2.43
   5   6  -7   20.58    2.65
   5   6  -7   18.19    2.44
   5   6  -6   26.50    2.81
   5   6  -6   25.92    2.78
   5   6  -6   25.39    2.77
   5   6  -6   26.46    2.83
   5   6  -5   23.60    2.72
   5   6  -5   27.17    2.82
   5   6  -5   17.70    2.53
   5   6  -4  487.82   17.45
   5   6  -4  454.40   17.04
   5   6  -4  471.88   17.64
   5   6  -3  119.50    6.19
   5   6  -3  115.26    6.07
   5   6  -3  110.60    5.51
   5   6  -3  126.56    5.94
   5   6  -3  124.69    6.38
   5   6  -2  109.72    5.73
   5   6  -2  110.96    5.63
   5   6  -2  112.25    5.47
   5   6  -2  105.89    5.25
   5   6  -1  272.86   10.90
   5   6  -1  268.30   10.71
   5   6  -1  275.35   10.81
   5   6  -1  263.04   11.07
   5   6   0   85.46    4.77
   5   6   0   85.59    4.59
   5   6   0   89.12    4.88
   5   6   0   80.83    4.79
   5   6   1   12.48    1.72
   5   6   1    7.81    1.57
   5   6   1   10.52    1.84
   5   6   2    1.67    0.86
   5   6   2    1.29    0.73
   5   6   2    2.45    1.21
   5   6   2    2.46    1.11
   5   6   3  374.75   13.01
   5   6   3  326.55   12.84
   5   6   3  362.35   13.88
   5   6   3  369.32   13.50
   5   6   4  469.89   16.34
   5   6   4  467.58   16.65
   5   6   4  471.83   16.76
   5   6   5  487.45   16.98
   5   6   5  410.52   15.84
   5   6   6    2.32    1.25
   5   6   6    1.65    1.17
   5   6   7   12.19    2.13
   5   6   7   11.56    1.87
   5   6   8    0.65    1.09
   5   6   8    1.15    1.19
   5   6   9  333.77   13.33
   5   6   9  340.40   13.31
   5   6  10  266.25   11.34
   5   6  10  301.52   11.80
   5   6  11   52.94    3.68
  -5  -6 -11   55.48    4.24
   5   6  12    0.50    0.88
  -5  -6 -12    0.88    1.39
  -5  -6 -13    3.57    1.64
   5   6  13    5.13    1.64
   5   6  14    9.35    1.63
  -5  -6 -14   10.97    1.90
   5   6  14   10.00    1.76
   5   6  15   93.09    4.88
  -5  -6 -15  124.05    5.74
   5   6  15  100.90    4.57
   5   6  15  118.64    5.40
   5   6  16    3.65    0.82
   5   6  16    4.45    0.84
   5   6  17    0.81    0.62
  -5  -6 -17    0.08    0.79
  -5  -6 -18    4.43    0.77
   5   7 -13    4.07    0.84
   5   7 -13    3.60    0.84
   5   7 -12   96.30    4.56
   5   7 -12  101.85    4.60
   5   7 -11    9.01    1.52
   5   7 -11   10.61    1.57
   5   7 -11    8.16    1.21
   5   7 -10    0.47    1.08
   5   7 -10    0.28    0.88
   5   7 -10    0.55    1.15
   5   7  -9   16.11    2.36
   5   7  -9   16.83    2.19
   5   7  -8  672.47   23.92
   5   7  -8  691.49   23.91
   5   7  -7  152.04    7.51
   5   7  -7  142.54    7.41
   5   7  -6  342.43   13.41
   5   7  -6  336.95   13.38
   5   7  -6  316.92   13.09
   5   7  -6  341.37   13.50
   5   7  -5    5.73    1.67
   5   7  -5    7.87    1.83
   5   7  -5    8.18    1.89
   5   7  -5    6.90    1.68
   5   7  -4   54.17    3.93
   5   7  -4   48.38    3.54
   5   7  -4   49.92    3.78
   5   7  -3  195.67    8.72
   5   7  -3  187.74    8.77
   5   7  -3  193.17    8.20
   5   7  -3  166.60    7.59
   5   7  -2  832.58   27.85
   5   7  -2  816.01   27.76
   5   7  -2  764.58   27.15
   5   7  -2  835.24   28.11
   5   7  -1  109.08    5.85
   5   7  -1  103.85    5.79
   5   7  -1  110.38    5.71
   5   7  -1  113.17    6.20
   5   7   0    3.51    1.28
   5   7   0    2.61    1.25
   5   7   0    1.59    1.32
   5   7   1    8.63    1.66
   5   7   1    6.29    1.69
   5   7   1    6.09    1.68
   5   7   2   90.50    4.79
   5   7   2   85.41    4.36
   5   7   2   86.13    5.15
   5   7   2   86.57    4.93
   5   7   3  356.20   12.86
   5   7   3  355.92   13.13
   5   7   4  251.87    9.94
   5   7   4  243.20    9.97
   5   7   5   22.73    2.35
   5   7   5   27.72    2.41
   5   7   6  118.75    6.04
   5   7   7   96.44    5.79
   5   7   7   88.85    5.20
  -5  -7  -7   86.77    4.55
   5   7   8   36.15    3.31
   5   7   8   41.70    3.36
  -5  -7  -8   37.44    2.67
   5   7   9  136.25    6.96
   5   7   9  138.25    6.95
   5   7  10    2.94    1.38
   5   7  10    1.20    1.33
   5   7  11   18.62    2.29
  -5  -7 -11   17.58    2.42
   5   7  11   17.72    2.44
   5   7  12   48.36    3.28
  -5  -7 -12   48.08    3.73
   5   7  13   10.23    1.44
  -5  -7 -13   14.72    2.17
   5   7  14    0.92    0.98
  -5  -7 -14    0.58    1.10
   5   7  14    1.85    1.18
   5   7  15    1.88    0.94
   5   7  15    1.94    0.62
   5   7  16   23.62    1.71
   5   7  16   12.14    1.19
   5   7  17    5.09    0.73
  -5  -7 -17    3.64    0.81
   5   8 -12    7.42    0.80
   5   8 -11    9.36    1.22
   5   8 -11    7.51    0.89
   5   8 -10   29.38    2.26
   5   8 -10   27.55    2.19
   5   8 -10   27.49    2.04
   5   8  -9   38.40    2.92
   5   8  -9   42.60    2.97
   5   8  -9   38.24    2.77
   5   8  -8   14.77    1.92
   5   8  -8   15.15    1.93
   5   8  -7   13.53    2.11
   5   8  -7    9.75    1.92
   5   8  -6  402.83   15.09
   5   8  -6  394.42   15.25
   5   8  -5   52.76    4.09
   5   8  -5   59.72    4.23
   5   8  -4   21.43    2.52
   5   8  -4   19.31    2.42
   5   8  -3   65.14    4.34
   5   8  -3   57.87    4.11
   5   8  -3   58.07    4.39
   5   8  -2    8.45    1.69
   5   8  -2    6.55    1.66
   5   8  -2    6.79    1.36
   5   8  -2    8.92    1.95
   5   8  -1   68.21    4.46
   5   8  -1   62.32    4.05
   5   8  -1   62.75    4.52
   5   8   0  592.72   21.03
   5   8   0  573.06   20.98
   5   8   0  609.22   21.31
   5   8   1  152.67    7.34
   5   8   1  148.48    7.36
   5   8   1  147.78    7.32
   5   8   2   34.76    2.94
   5   8   2   39.84    3.40
   5   8   2   39.66    3.15
   5   8   3   11.37    1.59
   5   8   3   14.10    2.28
   5   8   3   13.24    1.91
   5   8   4  355.28   13.35
   5   8   4  370.63   14.41
   5   8   4  354.22   13.45
   5   8   5  219.91    9.46
   5   8   5  173.52    8.08
   5   8   6  386.72   14.54
   5   8   7   14.16    2.34
  -5  -8  -7   13.05    1.81
   5   8   7   11.53    1.95
   5   8   8    3.98    1.58
  -5  -8  -8    5.14    1.25
   5   8   8    5.98    1.60
   5   8   9   19.51    2.46
   5   8   9   20.89    2.38
  -5  -8  -9   18.08    1.89
   5   8  10   91.89    5.34
   5   8  10  107.04    5.58
   5   8  11   39.51    3.11
  -5  -8 -11   41.84    3.29
   5   8  11   45.19    3.36
   5   8  12   19.60    2.01
  -5  -8 -12   25.78    2.42
   5   8  12   25.39    2.43
   5   8  13    0.54    0.71
  -5  -8 -13    0.46    0.98
  -5  -8 -14    2.16    0.97
   5   8  14    2.43    1.08
   5   8  14    0.43    0.85
   5   8  15   20.34    1.68
   5   8  15   13.91    1.38
   5   8  16   28.86    1.71
   5   9 -10    0.65    0.47
   5   9  -9   16.00    1.49
   5   9  -9   17.30    1.47
   5   9  -8    9.79    1.37
   5   9  -8   11.73    1.47
   5   9  -7   10.46    1.64
   5   9  -6  141.49    6.35
   5   9  -5    0.53    1.15
   5   9  -4  103.37    5.47
   5   9  -4  105.18    5.65
   5   9  -3   40.71    3.29
   5   9  -3   39.47    3.44
   5   9  -2   35.21    2.94
   5   9  -2   25.28    2.14
   5   9  -2   33.93    3.09
   5   9  -1   84.58    5.00
   5   9  -1   75.02    4.28
   5   9  -1   81.40    4.92
   5   9   0   48.03    3.59
   5   9   0   45.87    3.32
   5   9   0   50.93    3.63
   5   9   1   43.79    3.49
   5   9   1   38.13    3.17
   5   9   1   37.68    3.15
   5   9   2  141.20    7.06
   5   9   2  144.70    6.75
   5   9   3    8.17    1.87
   5   9   3    6.36    1.45
   5   9   4    0.22    0.80
   5   9   4    0.94    1.39
   5   9   4    0.82    0.89
   5   9   5    0.86    1.35
   5   9   5    1.15    0.95
   5   9   6   52.81    3.44
   5   9   7  133.74    6.39
  -5  -9  -7  138.55    6.26
   5   9   8   91.21    5.28
   5   9   8   87.45    4.83
  -5  -9  -8   91.05    4.56
   5   9   9    3.00    1.40
  -5  -9  -9    1.49    0.89
   5   9   9    0.64    1.12
   5   9  10    2.29    1.20
  -5  -9 -10    2.92    1.16
   5   9  10    3.03    1.28
   5   9  11   41.92    3.00
  -5  -9 -11   47.89    3.07
  -5  -9 -12  121.01    5.17
   5   9  12  130.60    5.46
  -5  -9 -13   79.87    3.50
   5   9  13   90.43    3.90
   5   9  14   17.56    1.47
   5   9  15    0.30    0.41
   5  10  -5   27.22    2.23
   5  10  -4  239.81    9.31
   5  10  -4  241.85    9.34
   5  10  -3    9.79    1.64
   5  10  -3   10.99    1.68
   5  10  -2   10.73    1.62
   5  10  -1    1.94    1.13
   5  10   0  354.17   13.37
   5  10   0  415.99   14.00
   5  10   1  102.84    5.04
   5  10   1   97.53    4.93
   5  10   2  175.26    7.71
   5  10   2  181.38    7.35
   5  10   3   23.57    2.39
   5  10   4    3.64    1.40
   5  10   5    3.87    1.48
  -5 -10  -5    3.70    1.19
   5  10   5    2.43    0.83
   5  10   6   50.36    3.57
   5  10   6   48.57    2.93
  -5 -10  -6   57.78    3.33
   5  10   7   14.33    1.59
  -5 -10  -7   15.70    1.72
   5  10   8   58.17    3.61
  -5 -10  -8   48.57    2.89
   5  10   8   51.28    3.03
  -5 -10  -8   47.95    2.84
  -5 -10  -9    5.27    1.06
  -5 -10  -9    5.43    0.99
   5  10   9    4.97    1.17
   5  10  10    9.77    1.44
  -5 -10 -10    7.36    1.03
   5  10  10    8.58    1.29
   5  10  11    7.80    1.16
   5  10  11   12.25    1.33
   5  10  12   14.70    1.23
   5  10  12   26.19    1.66
   5  10  13    0.52    0.49
   5  10  13    0.75    0.49
   5  11  -4   56.78    2.59
   5  11  -3    6.70    0.98
   5  11  -2  193.66    7.10
   5  11  -1    0.86    0.68
   5  11   1    6.33    0.88
   5  11   2  220.77    8.12
   5  11   3   17.90    1.76
  -5 -11  -3   25.25    2.06
   5  11   4   72.90    3.80
  -5 -11  -4   78.82    3.76
   5  11   5    1.25    0.90
  -5 -11  -5    1.72    0.85
   5  11   6    0.64    0.85
  -5 -11  -6    0.93    0.73
   5  11   7   15.06    1.59
  -5 -11  -7   13.45    1.25
   5  11   9    3.66    0.71
   5  11   9    4.08    0.89
   5  11  10    1.66    0.52
  -6   8   6    4.46    0.79
   6  -8  -6    5.08    1.03
  -6   8   5    0.52    0.61
   6  -8  -5    0.39    0.77
  -6   8   4  224.54    8.21
   6  -8  -4  212.06    8.35
  -6   8   3   81.51    3.92
   6  -8  -3   78.12    3.97
  -6   8   2   92.32    4.32
   6  -8  -2   87.38    4.00
   6  -8  -2   94.80    4.38
   6  -8  -1    0.77    0.69
   6  -8  -1    2.40    0.88
   6  -8   0    0.40    0.66
   6  -8   0    0.59    0.74
  -6   8  -1    0.20    0.75
   6  -8   1    0.45    0.67
   6  -8   1   -0.17    0.63
   6  -8   2   58.01    2.85
   6  -8   2   53.29    2.68
  -6   8  -3   17.23    1.38
   6  -8   3   15.35    1.28
  -6   8  -4   18.68    1.31
   6  -7 -11   15.37    1.34
   6  -7 -10    0.80    0.77
  -6   7   8  185.44    6.82
  -6   7   7  128.52    5.40
  -6   7   6  153.14    6.60
   6  -7  -6  168.59    7.30
  -6   7   5    5.36    1.29
   6  -7  -5    6.51    1.57
  -6   7   4   38.35    2.85
   6  -7  -4   35.41    2.62
   6  -7  -4   39.87    3.12
   6  -7  -4   36.71    2.97
  -6   7   3    0.37    1.08
   6  -7  -3    0.89    1.03
   6  -7  -3    0.21    1.10
  -6   7   2  698.82   23.25
   6  -7  -2  641.01   22.75
   6  -7  -2  673.50   23.26
   6  -7  -2  698.26   23.39
  -6   7   1  101.82    5.20
   6  -7  -1   95.50    4.87
   6  -7  -1  102.83    5.25
   6  -7  -1   96.82    5.16
   6  -7   0  205.45    8.39
   6  -7   0  211.66    8.70
   6  -7   0  208.09    8.69
   6  -7   1    2.71    1.20
   6  -7   1    4.77    1.22
   6  -7   1    4.06    1.21
   6  -7   2    1.11    0.95
  -6   7  -2    1.05    1.09
   6  -7   2    1.36    0.97
   6  -7   2    0.69    0.90
  -6   7  -3    0.40    0.97
   6  -7   3    0.68    0.82
   6  -7   3   -0.05    0.77
  -6   7  -4  274.47   10.19
   6  -7   4  283.00   10.24
   6  -7   4  288.52   10.38
  -6   7  -5    2.38    0.93
  -6   7  -5    1.87    0.75
  -6   7  -6   -0.04    0.65
  -6   7  -6    0.10    0.63
  -6   7  -7    2.18    0.59
  -6   7  -7    2.37    0.69
   6  -6 -13   25.49    1.67
   6  -6 -12    3.70    0.76
   6  -6 -12    8.23    1.23
   6  -6 -11    1.26    0.65
   6  -6 -11    0.36    0.92
   6  -6 -10   16.25    1.99
   6  -6 -10   12.90    1.38
   6  -6  -9    3.69    0.93
  -6   6   8   53.86    2.98
   6  -6  -8   45.25    2.79
  -6   6   7    5.74    1.27
   6  -6  -7    2.39    1.40
  -6   6   6   58.64    3.62
   6  -6  -6   52.82    4.02
   6  -6  -6   57.93    3.87
  -6   6   5  149.11    6.77
   6  -6  -5  133.27    6.40
   6  -6  -5  148.38    7.28
   6  -6  -5  145.12    7.01
  -6   6   4  210.28    9.12
   6  -6  -4  205.72    8.87
   6  -6  -4  232.39    9.83
   6  -6  -4  222.80    9.54
  -6   6   3    7.10    1.68
   6  -6  -3    3.34    1.27
   6  -6  -3    4.22    1.59
  -6   6   2   97.26    5.43
   6  -6  -2   95.52    5.08
   6  -6  -2   97.53    5.60
   6  -6  -1   37.71    3.25
   6  -6  -1   35.69    2.92
   6  -6  -1   38.96    3.29
   6  -6   0  554.63   19.99
   6  -6   1  222.68    9.53
   6  -6   2  592.46   20.02
  -6   6  -2  529.05   19.14
   6  -6   2  563.73   19.63
   6  -6   3    0.14    1.02
  -6   6  -3   -0.37    1.04
   6  -6   3    0.19    0.95
   6  -6   4   82.47    4.49
  -6   6  -4   76.86    4.44
   6  -6   4   86.46    4.57
   6  -6   5   38.96    2.72
  -6   6  -5   41.33    3.04
   6  -6   5   41.04    2.92
   6  -6   6  288.75   10.80
  -6   6  -6  311.29   11.65
   6  -6   6  312.60   11.37
  -6   6  -7   10.20    1.61
   6  -6   7   10.14    1.43
  -6   6  -8    2.28    1.07
   6  -6   8    3.71    0.89
  -6   6  -9    7.56    0.93
  -6   6  -9    7.78    1.26
   6  -6   9    8.81    1.11
  -6   6 -10  283.53    9.68
   6  -6  10  261.54    9.27
   6  -5 -14    0.68    0.52
   6  -5 -14    0.93    0.69
   6  -5 -13   11.79    1.52
   6  -5 -13   11.28    1.28
   6  -5 -12  138.03    6.17
   6  -5 -12  125.92    5.59
   6  -5 -11  320.90   12.29
   6  -5 -11  310.66   11.57
   6  -5 -10  131.58    6.04
   6  -5  -9   34.58    2.67
  -6   5   8   17.08    1.79
   6  -5  -8   21.52    2.73
   6  -5  -8   15.09    1.90
   6  -5  -8   19.77    2.15
  -6   5   7   56.50    3.46
   6  -5  -7   56.92    3.80
   6  -5  -7   55.45    4.19
   6  -5  -7   49.12    3.28
  -6   5   6   95.53    5.03
   6  -5  -6  109.31    5.87
   6  -5  -6  105.50    6.01
   6  -5  -6   99.26    5.44
   6  -5  -5   24.47    2.69
  -6   5   5   28.33    2.66
   6  -5  -5   25.58    2.44
   6  -5  -5   28.03    3.03
   6  -5  -5   33.50    3.22
   6  -5  -4   35.88    3.18
  -6   5   4   38.94    3.16
   6  -5  -4   33.00    2.79
   6  -5  -4   38.21    3.46
   6  -5  -3   36.76    3.23
   6  -5  -3   33.73    2.82
   6  -5  -3   38.51    3.42
   6  -5  -2   92.14    5.00
   6  -5  -2   89.86    5.66
   6  -5  -2  102.66    5.81
   6  -5  -1  205.72    9.35
   6  -5   0  680.13   23.90
   6  -5   0  716.26   24.08
   6  -5   0  641.89   23.22
   6  -5   1   25.41    2.71
   6  -5   1   25.06    2.76
  -6   5  -1   26.26    2.41
   6  -5   1   26.67    2.47
   6  -5   2   77.29    4.76
   6  -5   2   79.06    4.75
  -6   5  -2   74.81    4.47
   6  -5   2   72.70    4.41
   6  -5   3   51.96    3.79
   6  -5   3   55.57    3.78
  -6   5  -3   54.01    3.78
   6  -5   3   57.51    3.73
   6  -5   4    2.60    1.27
   6  -5   4    4.46    1.34
  -6   5  -4    3.83    1.45
   6  -5   4    2.08    1.16
   6  -5   5   36.86    2.91
  -6   5  -5   39.46    3.30
   6  -5   5   36.60    2.92
   6  -5   6    6.79    1.37
  -6   5  -6    6.31    1.72
   6  -5   6    6.15    1.41
   6  -5   7   24.23    2.07
  -6   5  -7   26.22    2.72
   6  -5   7   25.26    2.32
  -6   5  -8  175.25    7.82
   6  -5   8  162.24    7.13
  -6   5  -9    2.70    1.38
   6  -5   9    6.21    1.25
   6  -5  10   16.47    1.62
   6  -5  11   20.63    1.60
  -6   5 -12  104.45    4.29
   6  -5  12   92.20    3.86
   6  -4 -15   91.57    4.06
   6  -4 -15   95.13    3.96
   6  -4 -14   45.65    2.89
   6  -4 -14   43.05    2.65
   6  -4 -13   13.32    1.83
   6  -4 -13   13.13    1.63
   6  -4 -12    9.14    1.60
   6  -4 -12   10.00    1.90
   6  -4 -11    0.07    1.09
   6  -4 -10  121.01    6.01
   6  -4  -9  120.17    6.01
   6  -4  -8   30.61    2.97
   6  -4  -8   32.98    2.80
   6  -4  -8   34.21    2.86
   6  -4  -8   38.81    3.58
   6  -4  -7    1.02    1.11
  -6   4   7    2.35    0.99
   6  -4  -7    2.93    1.63
   6  -4  -7    2.17    1.61
   6  -4  -7    1.50    1.11
   6  -4  -6   30.68    2.83
  -6   4   6   32.95    2.64
   6  -4  -6   28.41    3.01
   6  -4  -6   33.71    3.27
   6  -4  -6   28.66    2.51
   6  -4  -5  117.71    6.07
  -6   4   5  117.70    5.82
   6  -4  -5  103.35    5.38
   6  -4  -5  119.26    6.31
   6  -4  -5  114.68    6.38
   6  -4  -4  640.11   22.61
   6  -4  -4  666.29   22.92
   6  -4  -4  684.37   23.18
   6  -4  -3   72.25    4.59
   6  -4  -3   75.20    4.22
   6  -4  -3   75.28    4.85
   6  -4  -2   11.67    1.92
   6  -4  -2   13.73    2.42
   6  -4  -2    9.88    1.58
   6  -4  -2   12.46    2.07
   6  -4  -1    2.08    1.60
   6  -4   0  829.63   27.80
  -6   4   0  789.76   26.91
   6  -4   0  791.63   26.97
   6  -4   1  530.25   19.34
   6  -4   1  526.67   19.32
  -6   4  -1  522.30   18.91
   6  -4   1  548.18   18.85
   6  -4   2 1435.97   47.79
   6  -4   2 1480.38   47.82
  -6   4  -2 1473.36   47.72
   6  -4   2 1463.51   47.31
   6  -4   3    3.42    1.39
   6  -4   3    4.40    1.47
  -6   4  -3    3.34    1.46
   6  -4   3    5.04    1.31
   6  -4   4  123.27    6.44
   6  -4   4  128.26    6.27
  -6   4  -4  134.03    6.85
   6  -4   4  125.96    6.17
   6  -4   5  107.41    5.72
  -6   4  -5  108.75    6.12
   6  -4   5  106.58    5.36
   6  -4   5  110.31    5.55
   6  -4   6    5.87    1.51
  -6   4  -6   10.55    2.11
   6  -4   6    5.91    1.47
   6  -4   7   27.30    2.43
  -6   4  -7   25.86    2.93
   6  -4   7   30.38    2.60
   6  -4   8  108.75    5.36
  -6   4  -8  121.51    6.50
   6  -4   8  125.07    5.87
   6  -4   9    9.83    1.31
  -6   4  -9   10.88    1.50
   6  -4   9   13.36    1.77
  -6   4 -10   24.63    2.07
   6  -4  10   29.40    2.36
  -6   4 -11    5.57    1.09
  -6   4 -11    5.40    1.53
   6  -4  11    5.82    1.17
  -6   4 -12  178.08    7.01
   6  -4  12  175.22    6.49
  -6   4 -13   13.08    1.41
   6  -4  13    9.84    1.11
   6  -3 -16   26.86    1.78
   6  -3 -16   28.68    1.77
   6  -3 -15   24.16    2.03
   6  -3 -15   24.00    1.92
   6  -3 -14    6.86    1.42
   6  -3 -14    7.68    1.54
   6  -3 -13   39.18    3.17
   6  -3 -13   44.22    3.12
   6  -3 -12   22.22    2.44
   6  -3 -11    8.98    1.76
   6  -3 -10   91.53    5.23
   6  -3  -9    1.66    1.19
   6  -3  -9    1.96    1.58
   6  -3  -9    1.46    1.19
   6  -3  -8   25.05    2.75
   6  -3  -8   30.74    2.74
   6  -3  -8   27.61    3.20
   6  -3  -8   27.79    2.46
   6  -3  -7  128.35    6.18
   6  -3  -7  129.39    6.51
   6  -3  -7  134.10    7.04
   6  -3  -7  126.34    6.26
   6  -3  -6   22.92    2.38
  -6   3   6   24.51    2.16
   6  -3  -6   23.58    2.63
   6  -3  -6   23.54    2.76
   6  -3  -6   21.37    2.23
   6  -3  -5   20.37    2.22
   6  -3  -5   21.97    2.63
   6  -3  -5   22.97    2.55
   6  -3  -5   16.42    1.90
   6  -3  -4   17.09    2.06
   6  -3  -4   18.49    2.38
   6  -3  -4   18.39    2.38
   6  -3  -3  113.11    5.82
   6  -3  -3  113.57    6.12
   6  -3  -3  118.31    6.11
   6  -3  -2  222.73    9.61
   6  -3  -2  238.60    9.89
   6  -3  -1   16.36    2.01
   6  -3  -1   16.01    2.18
   6  -3  -1   16.04    2.05
   6  -3  -1   14.74    1.64
   6  -3   0   47.31    3.54
   6  -3   0   45.47    2.97
   6  -3   1    2.54    1.37
   6  -3   1    3.05    0.98
   6  -3   2  513.17   18.28
   6  -3   2  506.29   18.23
   6  -3   2  489.83   17.50
   6  -3   3  878.61   29.11
   6  -3   3  826.89   28.82
   6  -3   3  859.42   28.39
   6  -3   4 2574.18   80.07
   6  -3   4 2483.07   79.70
   6  -3   4 2521.07   79.37
   6  -3   5  103.63    5.64
   6  -3   5  104.65    5.36
   6  -3   5  111.96    5.41
  -6   3  -6   10.22    1.58
   6  -3   6    9.27    1.70
   6  -3   6   11.77    1.73
   6  -3   6   11.64    1.63
  -6   3  -7    4.73    1.30
   6  -3   7    4.70    1.30
  -6   3  -7    5.22    1.81
   6  -3   7    6.25    1.38
   6  -3   8  659.81   23.02
  -6   3  -8  642.03   23.13
   6  -3   8  708.56   23.22
   6  -3   9  118.82    5.63
  -6   3  -9  120.54    6.02
   6  -3   9  120.43    5.88
   6  -3  10  426.18   15.90
  -6   3 -10  452.43   16.86
  -6   3 -11    5.06    1.39
  -6   3 -11    5.75    1.68
   6  -3  11    5.24    1.27
  -6   3 -12   49.29    3.19
  -6   3 -12   45.92    3.33
   6  -3  12   44.09    2.90
  -6   3 -13   23.89    2.04
  -6   3 -13   24.10    2.17
   6  -3  13   23.59    1.91
  -6   3 -14  223.58    8.38
  -6   3 -14  231.76    8.50
   6  -3  14  233.21    8.30
   6  -2 -16    4.72    1.09
   6  -2 -16    5.40    1.03
   6  -2 -15   72.11    3.94
   6  -2 -15   70.33    3.78
   6  -2 -14   27.02    2.66
   6  -2 -14   23.64    2.36
   6  -2 -13   48.44    3.71
   6  -2 -13   49.92    3.55
   6  -2 -12    1.38    1.32
   6  -2 -11   92.56    5.29
   6  -2 -10   25.34    3.06
   6  -2 -10   29.43    2.86
   6  -2  -9  280.15   11.12
   6  -2  -9  290.36   12.25
   6  -2  -9  301.98   11.83
   6  -2  -8  309.44   12.45
   6  -2  -8  336.86   12.83
   6  -2  -8  328.25   13.43
   6  -2  -7  406.81   14.64
   6  -2  -7  412.55   15.10
   6  -2  -7  392.50   15.01
   6  -2  -7  421.65   15.87
   6  -2  -6  106.84    5.32
   6  -2  -6  100.92    5.34
   6  -2  -6  114.17    6.21
   6  -2  -5   28.13    2.40
   6  -2  -5   33.18    2.81
   6  -2  -5   25.51    2.28
   6  -2  -5   30.04    2.82
   6  -2  -4  477.30   17.26
   6  -2  -4  499.34   17.70
   6  -2  -4  478.28   17.70
   6  -2  -3  644.36   21.81
   6  -2  -3  624.74   22.01
   6  -2  -3  627.22   22.05
   6  -2  -2  337.10   12.98
   6  -2  -2  349.84   13.35
   6  -2  -2  355.20   13.15
   6  -2  -1    1.35    0.95
   6  -2  -1    1.43    0.95
   6  -2   0   73.64    4.26
   6  -2   0   75.78    4.38
   6  -2   0   74.10    4.11
   6  -2   1   36.83    2.90
   6  -2   1   37.08    2.67
   6  -2   2  497.90   17.81
   6  -2   3  183.33    7.84
   6  -2   3  168.07    7.66
   6  -2   3  176.38    7.13
   6  -2   4   87.92    4.91
   6  -2   4   81.15    4.63
   6  -2   4   82.95    4.24
   6  -2   5  254.97   10.41
   6  -2   5  247.40   10.08
   6  -2   5  262.49    9.91
   6  -2   6  966.05   32.08
   6  -2   6  938.64   31.58
   6  -2   6  967.91   31.59
   6  -2   7   11.79    1.80
   6  -2   7    8.35    1.40
   6  -2   7   11.67    1.62
  -6   2  -8    8.40    1.77
   6  -2   8    8.70    1.61
   6  -2   8    8.14    1.47
  -6   2  -9    2.56    1.38
   6  -2   9    1.98    1.05
   6  -2   9    2.03    1.05
   6  -2  10  142.50    6.67
  -6   2 -10  150.90    7.47
  -6   2 -10  173.21    7.99
   6  -2  10  161.78    7.12
   6  -2  11   83.36    4.24
  -6   2 -11   94.30    5.33
  -6   2 -11   92.65    5.40
   6  -2  11   94.95    4.87
  -6   2 -12  282.54   11.56
  -6   2 -12  294.91   11.68
   6  -2  12  292.26   11.09
  -6   2 -13    5.47    1.41
  -6   2 -13    5.47    1.41
   6  -2  13    5.60    1.19
  -6   2 -14   81.10    4.37
  -6   2 -14   82.07    4.17
   6  -2  14   85.49    4.02
  -6   2 -15   30.00    2.14
  -6   2 -15   24.27    1.73
   6  -2  15   29.67    1.85
  -6   2 -16  143.91    5.45
   6  -1 -17   35.32    2.00
   6  -1 -17   45.89    2.20
   6  -1 -16    3.19    0.98
   6  -1 -16    2.94    0.95
   6  -1 -15    1.84    1.13
   6  -1 -15    2.46    1.10
   6  -1 -14    0.87    1.21
   6  -1 -14    0.98    1.15
   6  -1 -13   65.09    4.20
   6  -1 -12  116.65    6.20
   6  -1 -11   66.46    4.43
   6  -1 -10   61.95    4.57
   6  -1 -10   61.36    4.26
   6  -1  -9  102.01    5.98
   6  -1  -9  101.81    5.62
   6  -1  -8   61.73    3.72
   6  -1  -8   66.51    4.53
   6  -1  -8   60.41    4.07
   6  -1  -7  413.48   14.75
   6  -1  -7  392.66   15.37
   6  -1  -7  398.90   14.86
   6  -1  -6 1472.83   48.51
   6  -1  -6 1607.30   49.27
   6  -1  -6 1513.73   49.07
   6  -1  -6 1539.70   49.84
   6  -1  -5  549.39   18.21
   6  -1  -5  536.48   18.60
   6  -1  -5  492.86   18.10
   6  -1  -5  535.58   18.99
   6  -1  -4   24.35    2.11
   6  -1  -4   26.09    2.38
   6  -1  -4   24.90    2.46
   6  -1  -3    1.54    0.84
   6  -1  -3    2.34    1.02
   6  -1  -3    1.46    0.94
   6  -1  -2  413.47   14.77
   6  -1  -2  417.45   15.10
   6  -1  -2  408.99   14.85
   6  -1  -1  422.07   14.90
   6  -1  -1  411.61   14.77
   6  -1   0  439.56   15.84
   6  -1   0  451.52   15.62
   6  -1   1   34.05    2.57
   6  -1   1   29.27    2.53
   6  -1   2  462.25   16.57
   6  -1   3  421.51   15.27
   6  -1   4 2208.03   68.58
   6  -1   4 2117.76   68.40
   6  -1   5  472.40   16.98
   6  -1   5  445.44   16.59
   6  -1   5  486.78   16.21
   6  -1   6  119.88    6.02
   6  -1   6  116.19    5.63
   6  -1   6  117.07    5.38
   6  -1   7  168.16    7.49
   6  -1   7  152.50    6.86
   6  -1   7  169.41    7.01
   6  -1   8   37.57    3.11
   6  -1   8   43.56    3.01
   6  -1   9   15.91    1.94
   6  -1   9   15.55    1.86
   6  -1  10   93.22    4.98
   6  -1  10   95.77    5.01
  -6   1 -11    7.25    1.85
   6  -1  11    5.69    1.18
  -6   1 -11    8.33    1.81
   6  -1  11    5.45    1.31
  -6   1 -12  278.19   11.47
  -6   1 -12  312.86   11.53
   6  -1  12  297.65   10.81
  -6   1 -13   89.74    5.22
  -6   1 -13   89.22    4.93
   6  -1  13   91.30    4.67
  -6   1 -14   12.57    1.94
  -6   1 -14   11.15    1.59
   6  -1  14   13.01    1.58
  -6   1 -15    1.87    1.07
  -6   1 -15    1.18    0.68
   6  -1  15    1.94    0.81
  -6   1 -16    6.87    1.21
   6  -1  16    7.23    0.93
  -6   1 -17   13.30    1.15
   6   0 -17   17.14    1.34
   6   0 -16    0.28    0.86
   6   0 -16    0.22    0.76
   6   0 -15   11.21    1.71
   6   0 -15   12.44    1.69
   6   0 -14    6.94    1.78
   6   0 -14    7.99    1.64
   6   0 -13   77.20    4.70
   6   0 -12   76.50    4.82
   6   0 -11   29.74    3.22
   6   0 -11   29.51    2.93
   6   0 -10   50.50    4.09
   6   0 -10   43.81    3.65
   6   0  -9    1.04    1.21
   6   0  -9    0.64    1.42
   6   0  -8  161.50    7.84
   6   0  -8  147.36    7.30
   6   0  -7  191.85    8.75
   6   0  -7  193.16    7.92
   6   0  -7  194.39    8.34
   6   0  -6   16.62    1.91
   6   0  -6   15.89    2.25
   6   0  -6   12.70    1.87
   6   0  -5  612.24   21.17
   6   0  -5  620.58   20.74
   6   0  -5  582.21   20.50
   6   0  -4  663.33   23.45
   6   0  -4  726.36   24.30
   6   0  -4  689.38   23.53
   6   0  -3  211.22    8.14
   6   0  -3  205.53    8.46
   6   0  -3  205.01    8.44
   6   0  -2   87.18    4.32
   6   0  -2   92.16    4.64
   6   0  -2   84.65    4.44
   6   0  -1    4.86    1.07
   6   0  -1    6.47    1.29
   6   0   0  300.23   11.18
   6   0   1  287.62   10.68
   6   0   1  275.30   10.80
   6   0   2  448.02   16.29
   6   0   2  480.07   16.61
   6   0   3   81.55    4.42
   6   0   4  219.33    9.04
   6   0   5 1224.43   39.31
   6   0   5 1183.33   39.07
   6   0   6 4261.05  129.52
   6   0   6 4073.01  129.10
   6   0   7  617.21   21.19
   6   0   7  590.50   20.63
   6   0   8   37.28    3.06
   6   0   8   35.83    2.65
   6   0   9    4.86    1.41
   6   0  10   21.66    2.27
   6   0  11  151.83    6.91
   6   0  12  575.29   19.39
  -6   0 -12  618.32   20.97
  -6   0 -12  623.08   20.46
  -6   0 -13    4.94    1.79
  -6   0 -13    4.93    1.14
  -6   0 -13    6.62    1.49
  -6   0 -14   45.40    3.55
  -6   0 -14   41.10    2.90
  -6   0 -15   18.30    1.63
   6   0  15   22.71    1.87
   6   0  16   17.65    1.47
   6   0  17   11.37    0.95
   6   1 -17   73.39    3.19
   6   1 -16   19.07    1.84
   6   1 -15  123.23    5.66
   6   1 -15  124.80    5.54
   6   1 -14    2.87    0.99
   6   1 -14    4.28    1.41
   6   1 -13    4.39    1.23
   6   1 -13    7.37    1.74
   6   1 -12   94.43    4.98
   6   1 -12   99.74    6.05
   6   1 -12  110.95    5.92
   6   1 -11  436.31   16.09
   6   1 -11  451.90   17.37
   6   1 -11  463.96   17.02
   6   1 -10  116.26    5.82
   6   1 -10  130.74    7.06
   6   1 -10  129.40    6.68
   6   1  -9    4.44    1.25
   6   1  -9    4.19    1.51
   6   1  -9    4.78    1.66
   6   1  -8    1.30    0.95
   6   1  -8    2.42    1.37
   6   1  -8    1.57    1.37
   6   1  -7  185.56    7.61
   6   1  -7  178.48    7.43
   6   1  -7  190.66    8.55
   6   1  -7  189.96    8.16
   6   1  -6  321.25   11.96
   6   1  -6  330.08   12.94
   6   1  -6  326.97   12.14
   6   1  -6  343.32   12.62
   6   1  -5  700.82   23.54
   6   1  -5  750.98   24.03
   6   1  -5  711.91   24.45
   6   1  -5  694.75   23.91
   6   1  -4   61.54    3.62
   6   1  -4   56.68    3.64
   6   1  -4   60.86    3.43
   6   1  -3  278.71    9.97
   6   1  -3  259.98   10.29
   6   1  -3  277.31   10.46
   6   1  -2  413.19   14.46
   6   1  -2  445.76   15.10
   6   1  -2  398.03   14.55
   6   1  -1  187.34    7.41
   6   1  -1  182.60    7.71
   6   1   0  464.75   16.14
  -6  -1   0  432.80   16.95
  -6  -1   0  448.17   17.18
   6   1   1   93.36    4.57
   6   1   1   92.62    5.24
   6   1   2   41.40    2.95
   6   1   2   48.55    3.18
   6   1   2   39.57    3.24
   6   1   3   39.37    2.81
   6   1   3   39.66    2.85
   6   1   4    3.91    1.15
   6   1   5  294.29   11.49
   6   1   5  293.11   11.44
   6   1   5  315.52   11.48
   6   1   6   34.27    2.88
   6   1   6   34.48    2.81
   6   1   6   37.69    2.96
   6   1   7  392.57   14.30
   6   1   7  372.89   13.86
  -6  -1  -7  371.98   13.67
   6   1   8 1349.74   42.31
   6   1   8 1311.56   41.19
   6   1   8 1279.71   41.60
  -6  -1  -8 1214.84   41.51
   6   1   9  182.97    7.91
   6   1   9  177.67    7.22
   6   1   9  157.63    7.05
  -6  -1  -9  169.68    7.46
   6   1  10   36.68    3.04
  -6  -1 -10   33.54    2.79
   6   1  10   35.52    2.65
  -6  -1 -11   73.54    4.40
   6   1  11   79.43    4.61
   6   1  11   81.47    4.36
   6   1  12   33.23    2.75
   6   1  12   37.79    2.79
   6   1  13  169.87    7.08
  -6  -1 -13  164.10    7.39
  -6  -1 -14  360.53   13.26
  -6  -1 -14  361.19   13.07
  -6  -1 -15    2.54    1.32
  -6  -1 -15    2.52    0.97
  -6  -1 -16    1.13    0.72
  -6  -1 -16    1.95    1.15
  -6  -1 -17   -0.76    0.87
   6   1  17    0.43    0.45
   6   2 -16    2.65    0.93
   6   2 -15  120.57    5.07
   6   2 -14   48.00    3.06
   6   2 -14   54.11    3.60
   6   2 -13  198.62    8.30
   6   2 -13  201.13    8.81
   6   2 -12    7.59    1.49
   6   2 -12    4.53    1.88
   6   2 -12    7.18    1.85
   6   2 -11  112.22    5.71
   6   2 -11  112.22    6.41
   6   2 -11  105.16    6.03
   6   2 -10  138.64    6.46
   6   2 -10  126.76    7.10
   6   2 -10  137.88    6.90
   6   2  -9  773.12   26.16
   6   2  -9  750.52   25.56
   6   2  -9  767.49   26.98
   6   2  -9  774.38   26.62
   6   2  -8   61.90    3.90
   6   2  -8   69.81    4.63
   6   2  -8   69.37    4.38
   6   2  -7   85.91    4.58
   6   2  -7   82.37    4.36
   6   2  -7   84.51    5.04
   6   2  -7   82.81    4.79
   6   2  -6    7.37    1.30
   6   2  -6    8.01    1.42
   6   2  -6    6.81    1.19
   6   2  -6    7.13    1.23
   6   2  -6    8.98    1.72
   6   2  -6    7.32    1.55
   6   2  -5  250.01    9.74
   6   2  -5  252.90    9.70
   6   2  -5  248.38   10.18
   6   2  -5  255.33    9.71
   6   2  -5  258.26    9.68
   6   2  -5  251.14    9.90
   6   2  -4  732.18   25.24
   6   2  -4  734.93   25.26
   6   2  -4  782.67   25.54
   6   2  -4  808.94   25.87
   6   2  -4  752.27   25.34
   6   2  -4  779.80   25.47
   6   2  -3 1147.96   35.26
   6   2  -3 1066.52   35.06
   6   2  -3 1039.16   34.70
   6   2  -2   24.80    1.93
   6   2  -2   27.89    2.34
  -6  -2   2   23.53    2.50
   6   2  -1  346.01   12.27
  -6  -2   1  341.76   13.20
   6   2  -1  347.39   12.75
  -6  -2   1  343.11   13.30
   6   2   0  189.07    7.63
  -6  -2   0  193.04    8.15
   6   2   0  191.56    8.00
  -6  -2   0  192.31    8.26
   6   2   1  878.27   27.58
   6   2   1  799.57   27.69
  -6  -2  -1  821.98   27.90
   6   2   2  929.58   29.75
   6   2   2  879.75   29.27
   6   2   3  589.53   19.99
   6   2   3  573.77   20.15
   6   2   3  581.70   19.69
   6   2   4  100.94    4.96
   6   2   4   99.23    4.73
   6   2   5   24.74    2.29
   6   2   5   25.36    2.22
   6   2   6  437.67   16.02
   6   2   6  441.26   15.92
   6   2   6  429.47   15.66
   6   2   7  518.07   18.53
   6   2   7  477.70   18.12
   6   2   8  105.12    5.56
   6   2   8   96.51    5.09
   6   2   9  202.90    8.68
   6   2   9  188.51    7.68
   6   2   9  182.98    7.97
  -6  -2  -9  204.06    8.55
   6   2  10  264.85   10.71
   6   2  10  241.10    9.59
  -6  -2 -10  227.53   10.16
   6   2  10  277.17   10.83
   6   2  11   31.58    2.83
   6   2  11   26.45    2.28
  -6  -2 -11   29.56    2.76
   6   2  11   31.03    2.89
  -6  -2 -12   53.66    3.78
   6   2  12   50.46    3.61
   6   2  12   53.19    3.31
   6   2  12   55.52    3.86
   6   2  13   42.12    3.05
   6   2  13   40.58    2.86
  -6  -2 -14    4.79    1.69
   6   2  14    4.31    1.12
   6   2  14    3.27    1.14
  -6  -2 -15   71.63    4.06
  -6  -2 -15   72.56    4.40
  -6  -2 -16   33.19    2.44
  -6  -2 -16   38.84    2.85
  -6  -2 -17   -0.07    0.65
  -6  -2 -17    0.87    0.84
   6   3 -16    9.25    1.17
   6   3 -14   14.10    1.70
   6   3 -13   74.22    4.17
   6   3 -13   66.66    4.45
   6   3 -13   73.80    4.43
   6   3 -12    3.06    1.07
   6   3 -12    4.87    1.53
   6   3 -12    3.22    1.76
   6   3 -12    5.53    1.75
   6   3 -11    3.08    1.13
   6   3 -11    4.17    1.40
   6   3 -11    4.93    1.81
   6   3 -11    3.33    1.57
   6   3 -10   64.02    4.15
   6   3 -10   50.52    3.56
   6   3 -10   61.96    4.58
   6   3 -10   59.88    4.29
   6   3  -9    1.73    1.09
   6   3  -9    2.02    1.24
   6   3  -9    2.35    1.57
   6   3  -9    0.43    1.26
   6   3  -8   73.99    4.33
   6   3  -8   78.24    4.59
   6   3  -8   78.91    5.01
   6   3  -8   84.79    5.03
   6   3  -7  340.89   13.00
   6   3  -7  353.60   12.95
   6   3  -7  329.31   13.35
   6   3  -7  336.81   12.50
   6   3  -7  326.15   13.12
   6   3  -6    4.67    1.32
   6   3  -6    4.65    1.27
   6   3  -6    3.74    1.10
   6   3  -6    3.59    1.36
   6   3  -6    3.30    1.32
   6   3  -5  163.64    7.16
   6   3  -5  165.06    7.19
   6   3  -5  161.03    6.77
   6   3  -5  158.48    7.32
   6   3  -5  161.76    7.01
   6   3  -5  155.78    7.16
   6   3  -4    9.24    1.46
   6   3  -4    7.51    1.47
   6   3  -4    8.86    1.37
   6   3  -4    8.84    1.42
   6   3  -4    9.44    1.61
   6   3  -4    9.80    1.47
   6   3  -3  668.62   22.38
   6   3  -3  698.71   22.47
   6   3  -3  633.67   22.20
   6   3  -3  661.46   22.38
   6   3  -3  636.22   22.10
   6   3  -2  987.55   31.63
   6   3  -2  926.94   31.49
   6   3  -1 1255.08   40.09
   6   3  -1 1316.23   40.81
   6   3  -1 1205.70   40.53
   6   3   0   25.77    2.07
   6   3   0   25.22    2.33
   6   3   0   27.15    2.32
   6   3   1  360.99   12.88
   6   3   1  350.01   13.20
   6   3   2   39.33    2.75
   6   3   2   33.20    2.37
   6   3   3  400.63   14.04
   6   3   3  377.43   14.15
   6   3   3  375.05   13.57
   6   3   4  850.67   28.16
   6   3   4  767.37   27.63
   6   3   5  168.60    7.43
   6   3   5  171.12    7.47
   6   3   5  164.37    7.19
   6   3   6    0.47    1.01
   6   3   6    0.95    0.96
   6   3   7  105.61    5.64
   6   3   7  109.43    5.58
   6   3   7  109.67    5.57
   6   3   8  592.86   21.13
   6   3   8  583.77   20.75
   6   3   8  601.63   20.99
   6   3   9  678.47   23.01
   6   3   9  623.50   22.28
   6   3  10  340.52   12.89
   6   3  10  296.15   11.46
   6   3  10  306.88   11.99
  -6  -3 -10  345.59   12.93
   6   3  11    8.06    1.73
   6   3  11    6.80    1.25
  -6  -3 -11    9.82    1.87
   6   3  11    9.29    1.83
   6   3  12   36.93    3.05
   6   3  12   33.79    2.54
  -6  -3 -12   40.47    3.34
   6   3  12   37.18    3.22
   6   3  13   66.87    4.08
  -6  -3 -13   64.47    4.30
   6   3  13   61.68    3.59
   6   3  13   70.40    4.37
   6   3  14  216.16    8.57
   6   3  14  206.50    8.25
   6   3  15   55.58    3.10
   6   3  15   61.89    3.28
  -6  -3 -16    5.41    1.32
  -6  -3 -16    3.95    1.20
  -6  -3 -17   35.96    2.30
  -6  -3 -17   33.87    2.26
   6   4 -14   21.59    2.18
   6   4 -13  454.50   15.34
   6   4 -13  401.73   14.52
   6   4 -13  427.16   15.56
   6   4 -12    6.16    1.56
   6   4 -12    5.72    1.31
   6   4 -12    4.75    1.74
   6   4 -11   36.66    3.09
   6   4 -11   33.67    2.79
   6   4 -11   36.95    3.36
   6   4 -10    0.72    1.24
   6   4 -10    0.15    1.03
   6   4 -10    0.55    1.42
   6   4  -9  150.13    7.14
   6   4  -9  159.17    7.43
   6   4  -9  143.22    7.56
   6   4  -9  138.73    6.46
   6   4  -9  158.30    7.61
   6   4  -8   76.35    4.77
   6   4  -8   83.53    4.99
   6   4  -8   86.06    5.30
   6   4  -8   68.16    4.27
   6   4  -8   85.45    5.19
   6   4  -7   33.99    2.94
   6   4  -7   30.06    2.83
   6   4  -7   32.13    3.08
   6   4  -7   29.07    2.59
   6   4  -7   30.04    2.96
   6   4  -6    3.01    1.30
   6   4  -6    4.31    1.41
   6   4  -6    2.15    1.15
   6   4  -6    3.38    1.40
   6   4  -6    4.80    1.42
   6   4  -5   75.88    4.48
   6   4  -5   75.81    4.45
   6   4  -5   74.45    4.49
   6   4  -5   72.97    4.37
   6   4  -4   36.53    2.96
   6   4  -4   39.77    2.98
   6   4  -4   32.89    2.58
   6   4  -4   37.84    3.02
   6   4  -3 1203.47   38.81
   6   4  -3 1123.94   38.36
   6   4  -3 1246.84   38.64
   6   4  -3 1175.23   38.78
   6   4  -2  236.36    9.78
   6   4  -2  225.43    9.24
   6   4  -2  257.35    9.80
   6   4  -2  246.80    9.83
   6   4  -1   30.18    2.23
   6   4  -1   32.67    2.62
   6   4  -1   29.94    2.56
   6   4   0  110.32    5.26
   6   4   0  126.10    5.92
   6   4   0  119.57    5.74
   6   4   1    4.93    1.12
   6   4   1    3.54    1.13
   6   4   2   37.77    2.79
   6   4   2   38.72    3.07
   6   4   2   45.74    3.18
   6   4   3  380.03   13.69
   6   4   3  361.57   13.21
   6   4   4   18.67    2.25
   6   4   4   11.28    1.71
   6   4   5  343.75   13.31
   6   4   5  347.54   12.88
   6   4   6  199.68    8.29
   6   4   6  159.46    7.57
   6   4   7   10.53    1.80
   6   4   7    9.51    1.61
   6   4   8    2.92    1.34
   6   4   8    4.59    1.43
   6   4   9   38.85    3.36
   6   4   9   43.61    3.28
   6   4   9   41.74    3.39
   6   4  10  383.27   14.84
   6   4  10  364.09   14.06
  -6  -4 -10  391.36   14.92
   6   4  11  230.43    9.84
  -6  -4 -11  247.11   10.16
   6   4  12   59.91    4.14
   6   4  12   50.17    3.14
  -6  -4 -12   57.81    4.27
   6   4  12   65.20    4.27
   6   4  13   16.19    2.09
   6   4  13   16.05    1.69
  -6  -4 -13   19.60    2.47
   6   4  14    0.48    0.92
   6   4  14    0.27    0.72
  -6  -4 -14    0.15    1.18
   6   4  14    1.08    1.20
   6   4  15   61.82    3.45
  -6  -4 -15   70.95    4.04
   6   4  15   62.71    3.26
  -6  -4 -16  263.23    9.14
   6   4  16  216.29    8.13
  -6  -4 -17   36.77    2.34
  -6  -4 -17   29.91    1.94
  -6  -4 -18    3.62    0.70
   6   5 -15   15.72    1.17
   6   5 -15   13.18    1.16
   6   5 -14    3.89    1.04
   6   5 -13   42.65    2.53
   6   5 -13   41.42    2.90
   6   5 -12   14.65    1.87
   6   5 -12   18.30    2.35
   6   5 -11  412.72   15.01
   6   5 -11  401.14   14.73
   6   5 -11  414.85   15.20
   6   5 -11  379.08   15.06
   6   5 -10    2.27    1.46
   6   5 -10    0.70    1.22
   6   5 -10    1.76    1.25
   6   5 -10    1.13    0.92
   6   5 -10    3.10    1.63
   6   5  -9    7.77    1.81
   6   5  -9    7.09    1.65
   6   5  -9    6.00    1.36
   6   5  -9    7.63    1.88
   6   5  -8   14.28    2.19
   6   5  -8   11.78    2.10
   6   5  -8    9.51    1.78
   6   5  -8   11.91    2.20
   6   5  -7  631.53   21.82
   6   5  -7  625.58   21.84
   6   5  -7  575.36   21.65
   6   5  -7  596.81   21.46
   6   5  -6  139.12    7.08
   6   5  -6  142.12    7.13
   6   5  -6  143.89    7.09
   6   5  -6  129.08    6.87
   6   5  -5  263.22   10.90
   6   5  -5  270.14   10.87
   6   5  -5  252.25   10.63
   6   5  -5  263.92   10.86
   6   5  -4   13.62    2.01
   6   5  -4   14.21    1.92
   6   5  -4   12.15    1.57
   6   5  -4   11.03    1.84
   6   5  -4   12.70    1.80
   6   5  -3   24.50    2.45
   6   5  -3   26.17    2.39
   6   5  -3   19.71    2.06
   6   5  -3   22.47    2.17
   6   5  -3   23.24    2.46
   6   5  -2  375.88   14.35
   6   5  -2  379.74   13.96
   6   5  -2  378.82   14.11
   6   5  -2  379.01   14.45
   6   5  -1 1355.34   43.95
   6   5  -1 1395.48   44.50
   6   5  -1 1351.60   44.50
   6   5   0  134.55    6.16
   6   5   0  143.28    6.29
   6   5   1    1.60    0.87
   6   5   1    2.57    0.86
   6   5   1    0.81    1.03
   6   5   1    1.36    1.14
   6   5   2   14.62    1.55
   6   5   2   15.37    2.03
   6   5   2   15.77    1.95
   6   5   3  139.14    6.18
   6   5   3  136.45    6.87
   6   5   3  150.25    6.73
   6   5   4  244.39    9.72
   6   5   5  566.65   20.53
   6   5   5  577.89   20.00
   6   5   6   28.83    2.93
   6   5   6   33.12    2.78
   6   5   7   89.66    5.23
   6   5   7   89.07    5.02
   6   5   8    7.77    1.76
   6   5   8    9.24    1.92
   6   5   9  169.90    8.15
   6   5   9  200.90    8.63
   6   5  10  156.23    7.29
   6   5  10  157.52    7.63
   6   5  11    8.82    1.91
   6   5  11    7.23    1.49
  -6  -5 -11    9.43    1.99
   6   5  12   29.74    2.91
   6   5  12   27.44    2.33
  -6  -5 -12   30.19    3.15
   6   5  13  101.07    5.50
  -6  -5 -13  107.48    5.96
   6   5  13  114.22    5.79
  -6  -5 -14   17.43    2.36
   6   5  14   15.73    1.98
   6   5  14   10.73    1.27
   6   5  14   15.34    2.06
  -6  -5 -15   19.13    1.88
   6   5  15   21.12    2.06
  -6  -5 -16    1.15    0.70
   6   5  16    1.36    0.61
  -6  -5 -17   55.63    3.00
   6   6 -14    4.30    0.70
   6   6 -13  148.60    6.01
   6   6 -12   14.48    1.65
   6   6 -12   16.70    1.88
   6   6 -11    5.00    1.27
   6   6 -11    3.96    0.86
   6   6 -11    5.69    1.43
   6   6 -10   22.97    2.53
   6   6 -10   21.32    2.58
   6   6 -10   25.92    2.70
   6   6 -10   17.55    1.96
   6   6  -9   76.96    4.66
   6   6  -9   76.65    4.73
   6   6  -9   71.11    4.57
   6   6  -9   75.31    4.28
   6   6  -8   34.17    3.08
   6   6  -8   23.52    2.79
   6   6  -8   30.42    3.04
   6   6  -8   25.74    2.66
   6   6  -7   76.89    4.79
   6   6  -7   73.70    4.75
   6   6  -7   69.18    4.54
   6   6  -7   69.35    4.51
   6   6  -6    2.34    1.42
   6   6  -6    0.85    1.40
   6   6  -6    1.33    1.43
   6   6  -6    1.03    1.29
   6   6  -5  106.78    5.90
   6   6  -5  105.22    5.79
   6   6  -5   97.87    5.45
   6   6  -5  108.31    5.95
   6   6  -4   82.90    5.09
   6   6  -4   89.46    4.89
   6   6  -4   90.94    5.48
   6   6  -3    4.12    1.31
   6   6  -3    4.30    1.42
   6   6  -3    6.75    1.69
   6   6  -3    2.37    1.02
   6   6  -2   23.02    2.38
   6   6  -2   23.36    2.35
   6   6  -1  119.66    5.80
   6   6  -1  116.83    5.99
   6   6   0  197.75    8.37
   6   6   0  201.48    8.90
   6   6   0  186.53    8.96
   6   6   1 1603.38   52.33
   6   6   1 1687.90   53.40
   6   6   1 1656.17   53.09
   6   6   2  213.54    8.90
   6   6   2  246.25   10.27
   6   6   2  239.39    9.88
   6   6   3   11.23    1.53
   6   6   3    9.91    1.38
   6   6   3   16.39    2.22
   6   6   3   14.72    1.95
   6   6   4   10.98    1.67
   6   6   5  550.33   19.41
   6   6   6  413.19   15.02
   6   6   6  345.47   13.94
   6   6   7  434.85   16.56
   6   6   7  431.89   16.07
   6   6   8   14.22    2.21
   6   6   8   14.14    2.19
   6   6   9   41.31    3.51
   6   6   9   52.63    3.76
   6   6  10   25.86    2.65
   6   6  10   33.48    3.00
   6   6  11  166.39    7.72
   6   6  11  193.70    8.42
   6   6  12  133.05    6.50
   6   6  12  114.91    5.60
   6   6  13   43.75    3.25
   6   6  14    1.86    1.22
   6   6  14    2.57    1.15
   6   6  15    6.22    1.26
  -6  -6 -15    4.99    0.89
   6   6  15    4.20    0.99
   6   6  16   19.64    1.62
   6   6  16    9.95    1.04
   6   7 -11  316.57    9.78
   6   7 -11  227.74    8.60
   6   7 -10   12.24    1.69
   6   7 -10   13.28    1.78
   6   7 -10    8.23    1.27
   6   7  -9    1.79    1.20
   6   7  -9    1.88    1.19
   6   7  -9    2.23    1.03
   6   7  -9    2.08    1.17
   6   7  -8    1.68    1.23
   6   7  -8    1.16    1.26
   6   7  -8    2.41    1.16
   6   7  -8    0.07    1.14
   6   7  -7   79.48    4.79
   6   7  -7   74.74    4.52
   6   7  -7   83.09    4.85
   6   7  -6   32.60    3.34
   6   7  -6   38.43    3.18
   6   7  -5  493.06   18.03
   6   7  -5  525.27   18.34
   6   7  -4   74.97    4.87
   6   7  -4   69.29    4.54
   6   7  -4   68.22    4.14
   6   7  -4   74.79    4.84
   6   7  -3   39.76    3.34
   6   7  -3   36.02    3.09
   6   7  -3   34.19    2.67
   6   7  -2   12.20    1.88
   6   7  -2   16.11    1.98
   6   7  -1  307.32   12.01
   6   7  -1  295.28   12.00
   6   7  -1  312.15   12.45
   6   7   0   28.66    2.77
   6   7   0   30.88    3.00
   6   7   0   31.67    3.20
   6   7   1    6.49    1.36
   6   7   1   12.09    1.97
   6   7   1   11.13    1.96
   6   7   2  176.82    7.77
   6   7   2  185.92    8.71
   6   7   2  184.44    8.40
   6   7   3  645.18   22.27
   6   7   3  624.74   22.08
   6   7   3  705.83   23.79
   6   7   3  680.18   23.06
   6   7   4  168.69    7.77
   6   7   4  123.41    6.16
   6   7   5    5.01    1.33
   6   7   6    9.63    2.11
   6   7   6    8.64    1.62
   6   7   7  176.19    8.46
   6   7   7  174.10    7.93
   6   7   8  178.80    8.18
   6   7   8  144.98    7.32
   6   7   9  172.02    8.06
   6   7   9  167.25    7.81
   6   7  10    5.77    1.61
   6   7  10    4.28    1.46
   6   7  11    7.37    1.52
  -6  -7 -11   12.90    2.08
   6   7  11   11.98    1.91
   6   7  12    3.01    1.38
   6   7  12    2.82    1.13
  -6  -7 -12    4.85    1.54
   6   7  12    4.52    1.49
   6   7  13   95.41    4.72
  -6  -7 -13  106.34    5.09
  -6  -7 -14   82.68    4.37
   6   7  14   74.52    4.06
   6   7  15   14.14    1.49
   6   7  15    9.17    1.20
   6   7  16   -0.15    0.57
   6   8 -10    4.67    0.83
   6   8  -9  420.17   14.63
   6   8  -9  410.08   14.26
   6   8  -8    3.93    1.26
   6   8  -8    4.80    1.24
   6   8  -7    0.90    1.02
   6   8  -7    1.86    1.18
   6   8  -7    1.96    1.11
   6   8  -6    0.70    1.18
   6   8  -6    1.19    1.30
   6   8  -6    0.99    1.29
   6   8  -5  335.15   13.09
   6   8  -5  335.54   13.09
   6   8  -5  344.90   13.30
   6   8  -4  102.13    5.93
   6   8  -3  975.18   32.76
   6   8  -2   23.53    2.63
   6   8  -2   22.54    2.23
   6   8  -2   28.31    3.02
   6   8  -1    0.95    1.06
   6   8  -1    0.91    0.98
   6   8  -1    0.33    1.19
   6   8   0    5.06    1.44
   6   8   0    4.48    1.48
   6   8   0    5.44    1.66
   6   8   1  427.82   15.81
   6   8   1  425.45   16.30
   6   8   1  445.67   16.31
   6   8   2  133.68    6.65
   6   8   2  157.49    7.55
   6   8   2  146.86    7.11
   6   8   3   97.02    5.69
   6   8   3   93.99    5.21
   6   8   4   14.70    2.32
   6   8   4   10.25    1.51
   6   8   5   74.05    4.95
   6   8   5   73.08    4.17
   6   8   6    5.72    1.43
   6   8   7  176.69    8.50
   6   8   7  180.26    7.90
   6   8   8   10.32    2.08
   6   8   8    8.15    1.72
   6   8   9   27.08    2.76
   6   8   9   26.02    2.54
   6   8  10   14.32    2.06
   6   8  10   12.52    1.97
   6   8  11    7.92    1.49
  -6  -8 -11    9.78    1.75
   6   8  11   10.33    1.66
   6   8  12    1.67    1.13
   6   8  12    1.34    0.86
  -6  -8 -12    1.24    1.15
   6   8  12    0.90    1.04
   6   8  13    3.84    1.12
   6   8  13    2.85    0.73
  -6  -8 -13    6.14    1.31
   6   8  13    7.04    1.30
  -6  -8 -14    2.21    0.92
   6   8  14    1.86    0.84
   6   8  15   43.13    2.16
   6   8  15   28.79    1.79
   6   9  -8    3.30    0.87
   6   9  -8    3.13    0.87
   6   9  -7  106.05    4.85
   6   9  -7  105.55    4.82
   6   9  -6    0.83    0.91
   6   9  -6    0.96    0.98
   6   9  -5   26.41    2.30
   6   9  -4    1.88    1.12
   6   9  -3  103.50    5.40
   6   9  -3  110.27    5.66
   6   9  -2   62.52    4.13
   6   9  -2   67.08    4.37
   6   9  -1  561.23   19.20
   6   9  -1  580.77   19.55
   6   9   0   14.75    2.05
   6   9   0   14.52    1.90
   6   9   0   15.17    2.09
   6   9   1    3.56    1.28
   6   9   1    3.55    1.35
   6   9   2   25.90    2.66
   6   9   2   22.78    2.38
   6   9   3  407.71   15.47
   6   9   4   74.33    4.80
   6   9   5  146.57    6.87
   6   9   5  118.63    5.50
   6   9   6    1.48    0.93
  -6  -9  -6    1.03    0.85
   6   9   7    3.69    1.13
  -6  -9  -7    4.92    1.00
   6   9   8   33.54    2.95
   6   9   8   27.80    2.36
   6   9   9  121.28    6.07
   6   9   9  131.82    5.85
   6   9  10    4.83    1.35
  -6  -9 -10    3.51    1.25
   6   9  10    5.12    1.26
   6   9  11    3.14    1.14
   6   9  11    2.57    0.99
  -6  -9 -11    2.49    1.01
   6   9  11    2.95    1.05
   6   9  12    1.13    0.66
  -6  -9 -12    2.20    0.91
   6   9  12    1.82    0.91
  -6  -9 -13    5.96    0.97
   6   9  13    8.17    1.08
   6   9  13    6.72    1.04
   6   9  14   29.20    1.59
   6   9  14   19.34    1.40
   6  10  -4   -0.53    0.85
   6  10  -3   37.86    2.62
   6  10  -2   12.56    1.61
   6  10  -1   28.75    2.32
   6  10   0    7.87    1.20
   6  10   0   10.67    1.60
   6  10   1    6.74    1.27
   6  10   1    9.84    1.47
   6  10   2    6.34    1.35
   6  10   3   60.76    3.71
   6  10   4    3.69    0.86
   6  10   4    5.88    1.41
   6  10   5   61.16    3.31
   6  10   5   68.59    4.07
  -6 -10  -5   69.62    3.46
   6  10   6   68.07    4.02
  -6 -10  -6   57.71    3.10
   6  10   7   14.96    1.37
   6  10   8    0.43    0.89
  -6 -10  -8   -0.04    0.80
   6  10   8    0.63    0.68
   6  10   9   40.43    2.61
   6  10   9   40.05    2.72
  -6 -10  -9   42.20    2.51
   6  10   9   42.63    2.37
   6  10  10   16.21    1.59
   6  10  10   20.80    1.74
  -6 -10 -10   16.29    1.41
   6  10  10   15.14    1.38
   6  10  11   94.04    4.08
   6  10  11   82.22    3.84
   6  10  12    3.84    0.71
  -6 -11  -2    3.52    0.84
   6  11   2    2.83    0.66
  -6 -11  -3   57.76    2.66
   6  11   3   45.22    2.57
  -6 -11  -4    4.30    0.86
   6  11   4    5.56    0.97
   6  11   5  116.86    4.95
   6  11   6    3.82    0.94
   6  11   7   37.68    2.25
   6  11   9    2.77    0.61
   7  -7  -8    1.38    0.60
   7  -7  -7    4.94    0.99
   7  -7  -6   26.36    1.95
  -7   7   5  208.04    7.62
   7  -7  -5  218.04    8.14
  -7   7   4   71.76    3.40
   7  -7  -4   68.73    3.58
  -7   7   3   10.84    1.27
   7  -7  -3    6.85    1.18
  -7   7   2    7.41    1.22
   7  -7  -2    5.73    1.08
  -7   7   1   54.92    3.04
   7  -7  -1   46.86    2.74
   7  -7  -1   49.49    2.98
   7  -7   0   81.13    3.88
   7  -7   0   92.45    4.32
   7  -7   1  199.32    7.51
   7  -7   1  210.94    7.66
   7  -7   2   21.95    1.67
  -7   7  -3   55.51    2.91
  -7   7  -4    2.48    0.70
  -7   7  -5   60.97    2.71
   7  -6  -9  171.61    6.95
   7  -6  -8  198.04    7.98
   7  -6  -7   57.24    3.55
  -7   6   6    3.43    0.96
   7  -6  -6    4.27    1.36
  -7   6   5    1.62    0.94
   7  -6  -5    2.95    1.18
   7  -6  -5    3.14    1.34
  -7   6   4   49.75    3.12
   7  -6  -4   47.18    3.35
   7  -6  -4   47.12    3.26
  -7   6   3  576.83   19.63
   7  -6  -3  557.43   19.85
   7  -6  -3  567.95   19.89
  -7   6   2   43.98    3.05
   7  -6  -2   36.58    2.46
   7  -6  -2   41.73    3.03
  -7   6   1    4.05    1.34
   7  -6  -1    2.92    0.93
   7  -6  -1    3.44    1.15
   7  -6   0    5.06    1.39
   7  -6   0    3.73    1.02
   7  -6   0    4.28    1.17
   7  -6   1  138.90    6.30
   7  -6   1  131.03    5.65
   7  -6   1  133.83    5.87
   7  -6   2   89.95    4.61
   7  -6   2   89.79    4.17
   7  -6   2   82.92    4.07
   7  -6   3  516.63   16.40
   7  -6   3  487.73   15.77
   7  -6   4   12.39    1.46
  -7   6  -4    9.60    1.24
   7  -6   5    4.34    0.93
  -7   6  -5    3.56    0.89
   7  -6   6    3.48    0.65
  -7   6  -6    4.37    0.93
  -7   6  -7  191.96    7.11
  -7   6  -8   28.20    1.69
   7  -5 -10   67.76    3.90
   7  -5  -9  162.86    7.26
   7  -5  -8    0.14    1.14
   7  -5  -7   20.66    2.51
   7  -5  -7   18.77    1.99
  -7   5   6  130.12    5.84
   7  -5  -6  139.33    6.82
   7  -5  -6  139.11    6.43
  -7   5   5   33.78    2.63
   7  -5  -5   36.24    3.21
   7  -5  -5   42.08    3.39
   7  -5  -5   35.97    3.00
  -7   5   4    2.75    1.13
   7  -5  -4    2.77    1.27
   7  -5  -4    2.38    1.31
  -7   5   3   28.97    2.67
   7  -5  -3   26.83    2.73
   7  -5  -3   27.91    2.81
   7  -5  -2  206.47    9.13
   7  -5  -2  207.70    9.27
   7  -5  -2  215.36    9.17
   7  -5  -1  290.06   11.36
   7  -5  -1  286.34   11.11
   7  -5   0   77.45    4.10
   7  -5   0   76.43    4.73
   7  -5   0   78.07    4.52
   7  -5   1   32.90    2.92
   7  -5   1   30.81    2.40
   7  -5   1   32.46    2.97
  -7   5  -1   26.47    2.20
   7  -5   1   33.74    2.70
   7  -5   2    4.22    1.40
   7  -5   2    3.95    1.47
  -7   5  -2    4.46    1.17
   7  -5   2    4.32    1.20
   7  -5   3  193.31    8.18
   7  -5   3  182.30    7.79
  -7   5  -3  178.09    7.73
   7  -5   3  184.40    7.42
   7  -5   3  179.40    7.50
   7  -5   4  130.99    6.28
  -7   5  -4  135.39    6.29
   7  -5   4  137.38    5.96
   7  -5   5  149.72    6.52
  -7   5  -5  143.57    6.61
   7  -5   5  139.75    6.12
   7  -5   6    1.10    0.80
  -7   5  -6    0.68    1.02
   7  -5   6    1.49    0.82
   7  -5   7    0.43    0.66
  -7   5  -7    0.41    1.00
   7  -5   7    1.46    0.66
  -7   5  -8   17.60    1.87
   7  -5   8   16.54    1.45
  -7   5  -9  594.78   18.28
   7  -5   9  503.31   17.33
  -7   5 -10   56.05    2.91
   7  -4 -14   62.51    2.88
   7  -4 -12  187.13    6.90
   7  -4 -11   13.29    1.99
   7  -4 -11    9.94    1.32
   7  -4 -10   41.03    3.18
   7  -4 -10   35.07    2.37
   7  -4  -9  118.59    5.89
   7  -4  -9   87.94    4.43
   7  -4  -8  348.03   13.35
   7  -4  -8  324.29   12.20
   7  -4  -7  179.01    8.04
   7  -4  -7  171.20    8.25
   7  -4  -7  169.64    7.55
   7  -4  -6   47.50    3.43
  -7   4   6   41.07    2.82
   7  -4  -6   51.55    3.84
   7  -4  -6   54.66    4.01
   7  -4  -5   18.01    2.25
  -7   4   5   15.91    1.94
   7  -4  -5   22.62    2.78
   7  -4  -5   20.04    2.54
   7  -4  -4   32.55    2.89
   7  -4  -4   30.43    3.13
   7  -4  -4   26.94    2.85
   7  -4  -3  129.44    6.70
   7  -4  -3  131.31    6.73
   7  -4  -2   90.14    5.27
   7  -4  -2   93.85    5.32
   7  -4  -1    2.02    1.34
   7  -4  -1    5.03    1.84
   7  -4  -1    3.18    1.34
   7  -4   0   17.65    1.84
   7  -4   0   19.10    2.52
  -7   4   0   15.80    1.82
   7  -4   0   17.78    2.13
   7  -4   1   15.62    2.27
  -7   4  -1   11.50    1.74
   7  -4   1   11.92    1.76
   7  -4   2   39.65    3.27
   7  -4   2   37.21    3.18
  -7   4  -2   35.69    2.96
   7  -4   2   38.13    2.82
   7  -4   2   39.71    2.79
   7  -4   3  449.72   16.34
   7  -4   3  455.37   16.20
  -7   4  -3  424.76   16.08
   7  -4   3  414.42   15.43
   7  -4   4   76.04    4.62
   7  -4   4   73.18    4.34
  -7   4  -4   77.28    4.73
   7  -4   4   75.73    4.13
   7  -4   5  107.00    5.60
   7  -4   5   97.42    5.07
  -7   4  -5  114.77    5.98
   7  -4   5  114.48    5.28
   7  -4   6   69.66    4.16
  -7   4  -6   74.42    4.64
   7  -4   6   73.38    3.96
   7  -4   7   87.38    4.58
  -7   4  -7   89.39    5.16
   7  -4   7   90.18    4.47
   7  -4   8    8.55    1.25
  -7   4  -8   11.87    1.91
   7  -4   8    8.18    1.23
   7  -4   9    3.68    0.78
  -7   4  -9    2.54    1.31
   7  -4   9    4.90    1.04
   7  -4  10    7.34    1.05
   7  -4  11  177.74    6.44
  -7   4 -12   39.02    2.25
   7  -3 -14    1.67    0.90
   7  -3 -14    1.40    0.59
   7  -3 -13    0.11    0.71
   7  -3 -12   18.01    1.74
   7  -3 -11   86.78    4.92
   7  -3 -11   77.53    4.15
   7  -3 -10   63.18    4.26
   7  -3 -10   56.65    3.49
   7  -3  -9    1.17    1.18
   7  -3  -9    1.18    0.99
   7  -3  -9    1.94    1.60
   7  -3  -8   93.68    5.10
   7  -3  -8  101.29    5.74
   7  -3  -8   90.91    4.56
   7  -3  -8   85.96    4.58
   7  -3  -7  252.44   10.32
   7  -3  -7  271.78   10.98
   7  -3  -7  271.61   11.49
   7  -3  -6  851.54   28.51
   7  -3  -6  820.96   28.85
   7  -3  -6  864.33   29.39
   7  -3  -5  796.20   26.74
   7  -3  -5  841.45   27.35
   7  -3  -5  807.58   27.41
   7  -3  -4   68.05    4.31
   7  -3  -4   69.18    4.58
   7  -3  -4   68.59    4.54
   7  -3  -3    5.57    1.61
   7  -3  -3    7.85    1.90
   7  -3  -3    6.58    1.65
   7  -3  -2   25.31    2.62
   7  -3  -2   26.38    2.63
   7  -3  -1  492.46   18.75
   7  -3  -1  511.85   19.07
   7  -3  -1  542.39   18.78
   7  -3   0  158.81    7.56
   7  -3   0  156.54    7.62
   7  -3   0  154.42    7.15
   7  -3   1   39.53    3.35
   7  -3   1   35.28    2.83
   7  -3   2   73.42    4.60
   7  -3   2   71.63    4.61
   7  -3   3    4.16    1.48
   7  -3   3    7.93    1.79
   7  -3   3    5.84    1.20
   7  -3   4   54.86    3.87
   7  -3   4   51.34    3.65
   7  -3   4   52.97    3.28
   7  -3   5  598.89   21.29
   7  -3   5  591.60   20.78
   7  -3   5  598.98   20.46
   7  -3   6  149.34    7.01
   7  -3   6  135.64    6.36
  -7   3  -6  151.84    7.50
   7  -3   6  152.18    6.51
   7  -3   7   12.38    1.84
  -7   3  -7   13.78    2.29
   7  -3   7    8.83    1.44
   7  -3   8   25.30    2.35
  -7   3  -8   23.15    2.09
  -7   3  -8   27.66    2.91
   7  -3   8   27.20    2.21
   7  -3   9   74.11    3.87
  -7   3  -9   69.51    3.80
   7  -3   9   71.86    3.79
   7  -3  10   55.55    2.95
  -7   3 -10   57.98    3.23
   7  -3  10   56.87    3.14
  -7   3 -11  225.24    8.54
   7  -3  11  208.47    7.52
  -7   3 -12    1.99    0.68
  -7   3 -12    2.87    1.08
   7  -3  12    2.47    0.67
  -7   3 -13   42.29    2.45
   7  -2 -15    5.67    1.00
   7  -2 -15    5.59    0.83
   7  -2 -14    7.22    1.14
   7  -2 -13   14.08    1.65
   7  -2 -12   89.80    5.05
   7  -2 -12   90.50    4.61
   7  -2 -11   10.61    1.71
   7  -2 -11   13.10    2.19
   7  -2 -10   82.17    5.06
   7  -2 -10   75.70    4.34
   7  -2  -9   17.27    2.06
   7  -2  -9   19.82    2.21
   7  -2  -8    3.33    1.40
   7  -2  -8    4.95    1.26
   7  -2  -8    5.19    1.70
   7  -2  -7   21.85    2.14
   7  -2  -7   26.79    2.64
   7  -2  -7   24.64    2.84
   7  -2  -7   20.18    2.16
   7  -2  -6    7.39    1.36
   7  -2  -6    6.43    1.68
   7  -2  -6    5.60    1.68
   7  -2  -5  112.69    5.90
   7  -2  -5  125.60    6.44
   7  -2  -5  125.15    6.54
   7  -2  -4  577.04   20.14
   7  -2  -4  563.11   20.45
   7  -2  -4  568.36   20.54
   7  -2  -3  147.16    7.07
   7  -2  -3  154.76    7.51
   7  -2  -3  150.98    7.24
   7  -2  -2   22.55    2.32
   7  -2  -2   19.63    2.44
   7  -2  -2   20.75    2.27
   7  -2  -1  184.36    8.45
   7  -2  -1  199.97    8.36
   7  -2   0    1.66    1.15
   7  -2   0    1.67    1.25
   7  -2   0    2.15    1.05
   7  -2   1  238.45   10.41
   7  -2   1  269.44   10.82
   7  -2   2  395.94   15.03
   7  -2   3  445.62   16.72
   7  -2   3  451.46   16.67
   7  -2   4    3.77    1.40
   7  -2   4    4.74    1.42
   7  -2   5    8.36    1.67
   7  -2   5    6.25    1.49
   7  -2   5    7.64    1.24
   7  -2   6  247.17   10.15
  -7   2  -6  232.32    9.59
   7  -2   6  231.79    9.55
   7  -2   6  241.01    9.26
  -7   2  -7  685.53   24.67
   7  -2   7  697.03   24.26
   7  -2   7  743.51   24.34
   7  -2   8   63.00    3.98
  -7   2  -8   61.74    3.92
   7  -2   8   57.91    3.48
   7  -2   9   68.22    4.01
  -7   2  -9   61.89    4.01
   7  -2   9   67.65    3.74
  -7   2 -10    9.06    1.68
   7  -2  10    9.11    1.43
  -7   2 -10   14.41    2.23
   7  -2  10    9.62    1.40
   7  -2  11   44.43    2.64
  -7   2 -11   46.02    3.21
  -7   2 -11   52.13    3.63
   7  -2  11   46.69    2.82
  -7   2 -12   60.58    3.52
  -7   2 -12   58.43    3.68
   7  -2  12   56.54    3.01
  -7   2 -13  256.01    9.63
   7  -2  13  247.87    9.05
  -7   2 -14    3.88    0.83
  -7   2 -14    3.55    0.82
   7  -1 -15   16.40    1.47
   7  -1 -14   62.50    3.39
   7  -1 -13    2.13    1.44
   7  -1 -13    3.76    1.20
   7  -1 -12   31.30    2.96
   7  -1 -12   25.15    2.40
   7  -1 -11   95.02    5.66
   7  -1 -11  102.41    5.30
   7  -1 -10  330.25   13.14
   7  -1 -10  312.49   12.35
   7  -1  -9   22.19    2.82
   7  -1  -9   15.03    1.93
   7  -1  -9   21.00    2.35
   7  -1  -8    5.93    1.38
   7  -1  -8    2.88    1.21
   7  -1  -8    2.96    1.59
   7  -1  -7    4.62    1.46
   7  -1  -7    5.57    1.39
   7  -1  -7    4.46    1.67
   7  -1  -6  180.39    7.38
   7  -1  -6  181.71    7.99
   7  -1  -6  184.58    8.37
   7  -1  -6  165.11    7.36
   7  -1  -5  458.21   16.56
   7  -1  -5  473.19   16.77
   7  -1  -4  391.17   14.33
   7  -1  -4  403.41   14.86
   7  -1  -4  382.72   14.79
   7  -1  -3   36.79    2.92
   7  -1  -3   43.20    3.40
   7  -1  -3   41.27    3.21
   7  -1  -2  146.03    6.67
   7  -1  -2  142.70    6.94
   7  -1  -2  141.42    6.59
   7  -1  -1   35.91    2.86
   7  -1  -1   30.83    2.58
   7  -1   0  226.99    9.44
   7  -1   1  270.61   11.27
   7  -1   1  305.31   11.72
   7  -1   2   37.21    3.01
   7  -1   2   37.50    3.05
   7  -1   3   28.36    2.74
   7  -1   4  139.29    6.70
   7  -1   4  130.97    6.50
   7  -1   5   67.67    4.35
   7  -1   5   70.09    4.25
   7  -1   6   57.60    3.94
   7  -1   6   54.82    3.62
   7  -1   7   15.32    2.21
   7  -1   7   11.34    1.79
   7  -1   7   12.33    1.58
   7  -1   8   36.49    3.07
   7  -1   8   35.78    2.58
   7  -1   8   37.70    2.62
   7  -1   9   48.82    3.51
   7  -1   9   47.90    3.08
   7  -1  10   26.90    2.40
  -7   1 -10   25.93    2.75
   7  -1  10   28.15    2.24
   7  -1  11   28.55    2.28
  -7   1 -11   25.67    2.69
   7  -1  11   24.85    2.10
  -7   1 -12    7.99    1.69
   7  -1  12    5.93    1.06
  -7   1 -12    6.22    1.57
   7  -1  12    6.48    1.14
  -7   1 -13  172.83    7.43
  -7   1 -13  171.04    7.24
   7  -1  13  166.01    6.52
  -7   1 -14  123.57    5.32
  -7   1 -14  115.41    4.94
   7  -1  14  104.99    4.38
  -7   1 -15  133.24    5.42
   7   0 -16    7.04    0.90
   7   0 -15    0.86    0.73
   7   0 -14  192.57    7.70
   7   0 -13   69.44    4.29
   7   0 -13   66.01    3.95
   7   0 -12   85.79    5.16
   7   0 -12   90.66    4.86
   7   0 -11    3.68    1.64
   7   0 -11    4.03    1.40
   7   0 -10    0.09    1.40
   7   0 -10    0.30    1.05
   7   0  -9   53.39    4.18
   7   0  -9   56.96    3.81
   7   0  -8  218.70    8.81
   7   0  -8  226.49    9.96
   7   0  -8  219.56    9.27
   7   0  -7  104.41    5.30
   7   0  -7  103.13    5.91
   7   0  -7  108.05    5.45
   7   0  -6   -0.53    1.17
   7   0  -6    1.06    1.12
   7   0  -5   10.27    1.39
   7   0  -5   11.54    1.76
   7   0  -5    9.73    1.87
   7   0  -4  354.14   12.88
   7   0  -4  366.00   13.51
   7   0  -4  342.25   13.39
   7   0  -3  689.00   24.19
   7   0  -3  752.63   25.01
   7   0  -3  727.09   24.55
   7   0  -2  914.32   29.68
   7   0  -2  906.04   30.13
   7   0  -2  865.81   29.52
   7   0  -1  179.77    7.77
   7   0  -1  181.58    8.16
   7   0   0   47.19    3.21
   7   0   1  368.91   13.91
   7   0   1  375.21   14.21
   7   0   2  511.70   18.13
   7   0   2  501.09   18.23
   7   0   3  507.47   19.05
   7   0   3  562.13   19.35
   7   0   4  161.76    7.43
   7   0   5   30.75    2.86
   7   0   5   24.79    2.51
   7   0   6   20.34    2.41
   7   0   6   22.47    2.30
   7   0   7  320.22   12.36
   7   0   7  289.66   11.59
   7   0   8  224.17    9.31
   7   0   8  198.20    8.43
   7   0   9   74.52    4.48
   7   0   9   61.26    3.51
   7   0  10    2.60    1.17
   7   0  10    2.30    0.87
   7   0  11   35.58    2.84
   7   0  11   35.10    2.52
  -7   0 -12    2.71    1.45
   7   0  12    3.54    1.05
  -7   0 -12    1.88    1.35
   7   0  12    2.31    0.83
   7   0  13   54.66    3.00
  -7   0 -13   68.81    4.22
  -7   0 -13   64.98    3.79
   7   0  13   61.82    3.18
  -7   0 -14   14.40    1.85
  -7   0 -14   10.98    1.44
   7   0  14   10.59    1.16
  -7   0 -15   47.39    2.85
  -7   0 -15   33.29    1.96
  -7   0 -16   43.90    2.46
   7   1 -14  152.81    6.77
   7   1 -14  156.92    6.58
   7   1 -13   11.54    1.91
   7   1 -13   10.43    1.70
   7   1 -12  137.24    6.97
   7   1 -12  144.19    6.70
   7   1 -11   18.04    2.59
   7   1 -11   17.07    2.25
   7   1 -10    1.43    1.43
   7   1 -10    1.46    1.24
   7   1  -9   49.18    4.11
   7   1  -9   53.82    3.76
   7   1  -8  146.54    7.39
   7   1  -8  145.11    6.93
   7   1  -7    6.59    1.38
   7   1  -7    9.71    2.07
   7   1  -7    8.69    1.69
   7   1  -6    8.00    1.40
   7   1  -6    8.60    1.74
   7   1  -6    7.22    1.44
   7   1  -5   36.98    2.81
   7   1  -5   32.26    2.95
   7   1  -5   36.35    2.68
   7   1  -4   37.91    2.95
   7   1  -4   37.47    2.87
   7   1  -3    0.41    0.71
   7   1  -3    0.96    1.02
   7   1  -3    0.37    0.96
   7   1  -2  335.01   12.22
   7   1  -2  327.16   12.72
   7   1  -1  593.97   21.12
   7   1  -1  653.53   21.95
   7   1   0  574.89   19.69
   7   1   0  557.29   20.01
   7   1   1   55.79    3.59
   7   1   2    6.48    1.40
   7   1   2    7.24    1.56
   7   1   3  159.73    7.50
   7   1   3  181.02    7.94
   7   1   4  892.88   29.58
   7   1   4  856.79   29.50
   7   1   5 1189.64   39.26
   7   1   6  131.39    6.55
   7   1   6  133.81    6.46
   7   1   7    1.80    1.22
   7   1   7    2.43    1.13
   7   1   8   55.26    3.89
   7   1   8   49.94    3.37
   7   1   9  277.70   11.12
   7   1   9  255.81   10.17
   7   1  10  325.80   12.75
   7   1  11  267.52   10.15
   7   1  11  224.56    9.00
   7   1  12   -0.30    0.93
   7   1  12   -0.14    0.69
  -7  -1 -13    5.67    1.73
   7   1  13    6.26    1.21
  -7  -1 -13    4.82    1.30
   7   1  13    6.01    1.08
  -7  -1 -14    5.27    1.13
   7   1  14    5.97    0.93
  -7  -1 -17    0.31    0.47
   7   2 -15    0.43    0.75
   7   2 -14   36.26    2.69
   7   2 -13   43.94    3.37
   7   2 -13   53.89    3.44
   7   2 -12  320.52   12.87
   7   2 -12  333.82   12.62
   7   2 -11    8.66    2.03
   7   2 -11    9.12    1.86
   7   2 -10    0.31    0.92
   7   2 -10    1.06    1.43
   7   2 -10    1.33    1.24
   7   2  -9   17.34    1.87
   7   2  -9   16.20    2.43
   7   2  -9   14.49    2.16
   7   2  -8  193.96    8.95
   7   2  -8  191.14    8.55
   7   2  -7   98.65    5.84
   7   2  -7  107.78    5.69
   7   2  -6  474.72   17.46
   7   2  -6  462.74   16.60
   7   2  -6  481.56   17.05
   7   2  -5   19.50    2.38
   7   2  -5   19.11    2.13
   7   2  -5   20.64    2.19
   7   2  -4   42.86    3.13
   7   2  -4   44.11    3.12
   7   2  -4   40.50    2.80
   7   2  -3   42.85    3.12
   7   2  -3   50.41    3.45
   7   2  -2  427.56   15.01
   7   2  -2  429.04   15.72
   7   2  -1   40.41    2.83
   7   2  -1   42.92    3.32
   7   2   0  221.24    8.86
   7   2   0  217.80    9.24
   7   2   1  120.58    5.85
   7   2   2    5.75    1.32
   7   2   3  101.42    5.40
   7   2   3  105.40    5.53
   7   2   4  356.52   13.41
   7   2   4  342.28   13.38
   7   2   5   14.68    2.26
   7   2   5   18.90    2.37
   7   2   6  364.85   14.18
   7   2   6  385.78   14.21
   7   2   7  330.10   13.25
   7   2   7  345.02   13.08
   7   2   7  326.33   13.02
   7   2   8   24.61    2.67
   7   2   8   26.58    2.51
  -7  -2  -8   26.92    2.45
   7   2   9    3.87    1.56
   7   2   9    2.90    1.17
  -7  -2  -9    2.63    1.22
   7   2  10    7.16    1.67
   7   2  10    6.31    1.23
  -7  -2 -10    6.79    1.46
  -7  -2 -11  158.72    7.43
   7   2  11  188.22    8.08
   7   2  12  365.13   13.71
   7   2  13  180.13    7.54
  -7  -2 -14    2.96    1.38
  -7  -2 -14    1.30    0.89
   7   2  14    3.02    0.86
  -7  -2 -14    2.29    0.83
  -7  -2 -15    2.75    1.18
  -7  -2 -15    1.61    0.73
  -7  -2 -16   31.49    2.30
  -7  -2 -17   41.31    2.20
   7   3 -15    1.66    0.65
   7   3 -15    2.51    0.77
   7   3 -14    1.12    0.88
   7   3 -13    3.11    1.25
   7   3 -12  162.09    7.47
   7   3 -11   42.46    3.61
   7   3 -11   45.25    3.55
   7   3 -10  389.33   15.05
   7   3 -10  384.88   14.73
   7   3  -9    1.34    1.13
   7   3  -9    3.07    1.56
   7   3  -9    2.39    1.34
   7   3  -8   13.33    2.15
   7   3  -8    9.71    1.77
   7   3  -7   47.43    3.69
   7   3  -7   45.39    3.49
   7   3  -6  388.24   14.42
   7   3  -6  428.26   15.61
   7   3  -6  420.77   15.26
   7   3  -5  120.04    5.94
   7   3  -5  134.05    6.47
   7   3  -5  137.48    6.36
   7   3  -4  272.46   10.64
   7   3  -4  272.39   10.65
   7   3  -4  263.50   10.40
   7   3  -3   10.22    1.59
   7   3  -2   84.26    4.74
   7   3  -1  552.77   19.73
   7   3  -1  629.01   20.83
   7   3   0 1381.60   44.39
   7   3   0 1378.91   45.03
   7   3   1  259.22   10.36
   7   3   1  272.25   11.00
   7   3   2   56.67    3.61
   7   3   3   14.80    1.96
   7   3   3   17.03    2.24
   7   3   4  102.82    5.46
   7   3   4  100.70    5.55
   7   3   4  102.76    5.13
   7   3   5  406.42   15.39
   7   3   5  424.46   15.51
   7   3   5  386.14   14.86
   7   3   6  623.85   22.05
   7   3   6  598.29   21.88
   7   3   6  642.30   21.80
   7   3   7   21.29    2.47
   7   3   7   18.28    2.34
   7   3   8  180.25    8.35
   7   3   8  171.12    7.91
   7   3   8  176.34    8.08
   7   3   9   43.78    3.70
   7   3   9   45.63    3.33
  -7  -3  -9   40.67    3.30
   7   3   9   43.58    3.55
   7   3  10   24.61    2.62
   7   3  10   21.99    2.17
  -7  -3 -10   23.50    2.49
  -7  -3 -11   43.51    3.41
   7   3  11   45.45    3.52
  -7  -3 -12   12.43    1.89
   7   3  12   13.35    1.96
   7   3  13    8.83    1.57
   7   3  14   58.45    3.30
  -7  -3 -15    1.85    1.09
  -7  -3 -15    1.46    0.90
   7   3  15    0.66    0.62
  -7  -3 -16   21.88    1.65
  -7  -3 -16   26.68    2.04
  -7  -3 -17    3.29    0.71
   7   4 -14    2.75    0.82
   7   4 -14    3.82    0.94
   7   4 -13   12.46    1.59
   7   4 -13    8.86    1.45
   7   4 -12  264.50   10.60
   7   4 -12  282.41   10.66
   7   4 -11   15.78    2.25
   7   4 -10   74.95    4.67
   7   4  -9   50.54    3.56
   7   4  -9   58.65    4.23
   7   4  -8  172.90    7.82
   7   4  -8  183.56    8.39
   7   4  -7    8.84    1.63
   7   4  -7    7.54    1.45
   7   4  -7    8.58    1.83
   7   4  -6   70.55    4.25
   7   4  -6   62.27    4.17
   7   4  -6   62.26    3.97
   7   4  -5    3.08    1.03
   7   4  -5    1.43    1.06
   7   4  -5    3.56    1.28
   7   4  -4  483.23   17.74
   7   4  -4  511.67   17.84
   7   4  -4  513.87   18.19
   7   4  -3  178.49    7.59
   7   4  -3  168.51    7.78
   7   4  -2   43.84    2.90
   7   4  -2   51.60    3.51
   7   4  -2   44.93    3.41
   7   4  -1   24.70    2.11
   7   4  -1   32.42    2.85
   7   4  -1   26.31    2.64
   7   4   0    0.63    0.77
   7   4   0    1.46    1.08
   7   4   1   47.18    3.34
   7   4   1   61.75    4.12
   7   4   2  696.19   23.17
   7   4   2  693.96   23.68
   7   4   2  639.82   22.35
   7   4   3  180.72    7.82
   7   4   3  163.16    7.17
   7   4   4   31.92    2.87
   7   4   4   31.41    2.97
   7   4   4   31.99    2.58
   7   4   5    2.10    1.21
   7   4   5    1.88    1.37
   7   4   5    1.91    1.20
   7   4   6  301.60   12.14
   7   4   6  287.02   11.99
   7   4   6  301.23   11.72
   7   4   7  404.07   15.13
   7   4   7  373.34   14.66
   7   4   8  686.41   24.77
   7   4   8  741.26   24.91
   7   4   9  162.57    8.09
   7   4   9  166.09    7.72
   7   4   9  173.93    7.92
   7   4  10    0.17    1.23
   7   4  10    0.07    0.91
  -7  -4 -10    0.58    1.17
   7   4  10    0.55    1.22
   7   4  11   76.89    4.75
   7   4  11   67.92    3.98
  -7  -4 -11   80.96    4.83
  -7  -4 -12  170.67    7.89
   7   4  12  173.18    7.82
   7   4  13  108.12    5.57
   7   4  13  105.64    5.37
  -7  -4 -13  102.91    5.48
   7   4  14   11.66    1.53
  -7  -4 -15    1.43    1.04
   7   4  15    2.03    0.78
  -7  -4 -16   16.94    1.55
  -7  -4 -16   17.66    1.61
   7   5 -14   45.65    2.21
   7   5 -13    4.80    0.91
   7   5 -13    3.16    0.89
   7   5 -12   16.11    1.72
   7   5 -12   14.38    1.68
   7   5 -11   14.17    1.89
   7   5 -11   12.80    1.84
   7   5 -10  539.67   19.52
   7   5 -10  570.93   19.68
   7   5  -9   16.25    2.11
   7   5  -9   15.33    2.30
   7   5  -9   17.27    2.36
   7   5  -8   76.06    4.42
   7   5  -8   69.78    4.42
   7   5  -8   62.60    4.22
   7   5  -8   68.28    3.97
   7   5  -7   10.10    1.88
   7   5  -7   12.37    2.05
   7   5  -7   10.48    1.80
   7   5  -7   10.15    1.93
   7   5  -6   50.71    3.67
   7   5  -6   47.06    3.50
   7   5  -6   43.50    3.33
   7   5  -6   45.16    3.40
   7   5  -5   28.48    2.84
   7   5  -5   23.35    2.50
   7   5  -5   25.90    2.50
   7   5  -5   23.49    2.62
   7   5  -4  755.75   25.07
   7   5  -4  690.12   24.56
   7   5  -4  719.09   24.61
   7   5  -4  762.45   25.41
   7   5  -3   13.57    1.86
   7   5  -3   20.72    2.21
   7   5  -3   18.61    2.36
   7   5  -2   75.89    4.22
   7   5  -2   81.29    4.67
   7   5  -2   78.10    4.77
   7   5  -1    7.36    1.27
   7   5  -1    6.85    1.56
   7   5  -1    6.40    1.60
   7   5   0  115.56    5.44
   7   5   0  121.54    6.23
   7   5   1   26.60    2.50
   7   5   1   32.78    3.12
   7   5   2   54.27    3.57
   7   5   2   52.86    3.94
   7   5   3   13.64    2.00
   7   5   3   14.59    2.27
   7   5   3   13.76    1.68
   7   5   4  215.19    9.18
   7   5   4  202.29    8.53
   7   5   5    2.48    1.45
   7   5   5    3.28    1.68
   7   5   5    2.27    1.22
   7   5   6  127.35    6.56
   7   5   6  119.03    6.51
   7   5   6  122.19    6.12
   7   5   7    3.14    1.67
   7   5   7    4.39    1.67
   7   5   7    3.66    1.48
   7   5   8  140.96    7.04
   7   5   8  133.64    6.75
   7   5   9  136.08    6.69
   7   5   9  122.66    6.51
   7   5  10  159.76    7.84
   7   5  10  156.24    7.38
  -7  -5 -10  167.84    7.96
   7   5  10  170.83    7.77
   7   5  11    9.92    2.03
   7   5  11    6.73    1.46
  -7  -5 -11    6.10    1.78
   7   5  11    6.15    1.80
   7   5  12   12.12    1.93
   7   5  12   10.24    1.37
  -7  -5 -12   13.90    2.04
   7   5  13    7.29    1.49
  -7  -5 -13    7.98    1.63
  -7  -5 -14  182.23    7.57
   7   5  14  188.92    7.52
   7   5  15   76.27    3.63
  -7  -5 -15   80.86    3.92
  -7  -5 -16   16.16    1.30
  -7  -5 -16   19.64    1.59
   7   6 -13   10.24    0.92
   7   6 -12   51.25    2.74
   7   6 -12   47.32    2.58
   7   6 -11    5.01    1.12
   7   6 -11    3.88    0.99
   7   6 -10   13.05    1.70
   7   6 -10   12.87    1.62
   7   6  -9   24.72    2.62
   7   6  -9   29.24    2.55
   7   6  -9   20.78    2.01
   7   6  -8  839.60   26.77
   7   6  -8  807.15   26.74
   7   6  -8  727.46   26.26
   7   6  -8  766.71   26.19
   7   6  -7   23.65    2.63
   7   6  -7   20.52    2.54
   7   6  -7   21.54    2.39
   7   6  -7   19.42    2.36
   7   6  -6    6.41    1.58
   7   6  -6    7.20    1.72
   7   6  -6    7.50    1.62
   7   6  -6    6.87    1.49
   7   6  -5   11.95    1.80
   7   6  -5   10.40    1.93
   7   6  -5    8.35    1.50
   7   6  -4   16.65    2.05
   7   6  -4   14.22    1.65
   7   6  -4   13.97    1.74
   7   6  -4   18.23    2.33
   7   6  -3   29.94    2.78
   7   6  -3   31.04    2.72
   7   6  -3   35.42    3.36
   7   6  -2  469.93   17.31
   7   6  -2  494.52   17.72
   7   6  -2  502.91   18.16
   7   6  -1    4.50    1.18
   7   6  -1    4.18    1.41
   7   6   0   19.11    1.89
   7   6   0   22.97    2.56
   7   6   1   12.27    1.66
   7   6   1   15.70    2.29
   7   6   1   14.27    2.21
   7   6   2  289.62   11.47
   7   6   2  305.68   12.37
   7   6   3   83.60    4.78
   7   6   3   66.62    3.94
   7   6   4  265.22   10.83
   7   6   4  255.08   10.10
   7   6   5   10.49    1.95
   7   6   5    8.43    1.52
   7   6   6   23.57    2.71
   7   6   6   22.63    2.71
   7   6   6   24.56    2.40
   7   6   7   95.46    5.64
   7   6   7  100.89    5.81
   7   6   7   93.79    5.25
   7   6   8  669.20   23.56
   7   6   8  643.91   23.32
   7   6   8  662.39   23.10
   7   6   9   49.66    3.76
   7   6   9   47.64    3.63
   7   6  10   31.67    2.81
   7   6  10   32.63    3.00
   7   6  11    9.04    1.93
   7   6  11   11.68    1.73
  -7  -6 -11    7.61    1.91
   7   6  11   10.60    1.87
   7   6  12   31.13    2.74
   7   6  12   24.31    2.09
  -7  -6 -12   31.55    2.88
   7   6  12   31.32    2.69
  -7  -6 -13    1.30    1.21
   7   6  13    1.40    1.02
  -7  -6 -14   37.54    2.68
   7   6  14   28.16    2.25
  -7  -6 -15    5.06    0.79
   7   6  15    6.69    0.99
   7   7 -11    0.55    0.57
   7   7 -10    3.66    1.01
   7   7  -9    2.28    1.06
   7   7  -9    2.48    0.90
   7   7  -8    4.43    1.28
   7   7  -8    3.77    1.09
   7   7  -8    2.34    0.98
   7   7  -7    8.72    1.68
   7   7  -7    7.84    1.58
   7   7  -7    7.28    1.38
   7   7  -6  287.99   10.89
   7   7  -6  290.16   10.94
   7   7  -5   12.02    1.89
   7   7  -5   17.27    2.33
   7   7  -4   46.26    3.38
   7   7  -4   44.75    3.54
   7   7  -3    3.63    1.36
   7   7  -3    4.31    1.13
   7   7  -3    5.90    1.85
   7   7  -2   34.19    2.83
   7   7  -2   33.62    2.76
   7   7  -1   20.77    2.27
   7   7  -1   22.04    2.55
   7   7   0  211.69    8.84
   7   7   0  234.34    9.75
   7   7   0  220.04    9.72
   7   7   1    1.62    0.94
   7   7   1    2.22    1.50
   7   7   1    1.22    1.39
   7   7   2   24.42    2.25
   7   7   2   24.72    2.77
   7   7   2   22.41    1.99
   7   7   3   46.95    3.40
   7   7   3   51.99    4.04
   7   7   4  605.99   20.78
   7   7   4  637.23   21.60
   7   7   5  121.64    6.15
   7   7   5  103.10    5.32
   7   7   6  177.38    8.25
   7   7   6  187.16    8.65
   7   7   6  172.30    7.68
   7   7   7    4.21    1.53
   7   7   7    3.89    1.63
   7   7   7    4.22    1.32
   7   7   8   43.73    3.54
   7   7   8   44.04    3.57
   7   7   8   42.05    3.24
   7   7   9  115.89    6.22
   7   7   9  121.87    6.21
   7   7   9  117.01    5.91
   7   7  10  435.27   16.72
   7   7  10  502.93   17.06
   7   7  11   78.58    4.24
   7   7  11   75.83    4.35
   7   7  12    2.17    1.13
   7   7  12    1.48    0.81
   7   7  12    2.04    1.10
   7   7  13    0.44    0.92
   7   7  13    0.05    0.88
   7   7  14    2.99    0.89
   7   7  15   29.02    1.71
   7   8 -10    7.74    0.84
   7   8  -9    5.39    0.95
   7   8  -8  243.45    8.98
   7   8  -8  234.12    8.75
   7   8  -7   18.70    1.89
   7   8  -7   16.30    1.88
   7   8  -6   27.60    2.31
   7   8  -6   29.45    2.44
   7   8  -5    9.93    1.59
   7   8  -5   10.34    1.73
   7   8  -4   89.25    4.78
   7   8  -4   93.48    5.11
   7   8  -3    4.09    1.36
   7   8  -2  435.48   14.98
   7   8  -2  383.39   14.38
   7   8  -1    7.79    1.58
   7   8  -1   10.86    1.68
   7   8  -1   11.92    2.15
   7   8   0    1.88    0.93
   7   8   0    1.23    1.06
   7   8   0    0.62    1.27
   7   8   1   13.06    1.76
   7   8   1   12.39    2.08
   7   8   1   11.23    2.06
   7   8   2   15.55    1.67
   7   8   2   16.65    2.27
   7   8   3    1.13    0.90
   7   8   3    1.78    1.41
   7   8   4  101.68    5.30
   7   8   4  114.63    6.14
   7   8   5   23.50    2.33
   7   8   5   23.59    2.77
   7   8   5   16.28    1.75
   7   8   6  209.10    8.78
   7   8   6  193.27    8.07
   7   8   7   33.57    3.02
   7   8   7   25.22    2.36
   7   8   8   12.46    1.95
   7   8   8   15.98    2.18
   7   8   8   11.98    1.69
   7   8   9    1.55    1.25
   7   8   9    1.64    1.16
   7   8   9    1.27    1.00
   7   8  10   27.59    2.55
   7   8  10   27.59    2.46
  -7  -8 -10   28.12    2.67
   7   8  10   26.89    2.35
   7   8  11    5.15    1.14
  -7  -8 -11    3.58    1.34
   7   8  11    4.33    1.17
  -7  -8 -12  189.49    7.04
   7   8  12  180.38    6.67
  -7  -8 -13   42.56    2.65
   7   8  13   44.16    2.52
   7   8  13   37.12    2.45
   7   8  14    0.43    0.56
   7   8  14    0.23    0.51
   7   9  -8    3.38    0.62
   7   9  -7    7.10    0.97
   7   9  -6  268.35    9.86
   7   9  -6  285.31   10.08
   7   9  -5   17.57    1.75
   7   9  -5   20.75    2.01
   7   9  -4   33.31    2.37
   7   9  -3    2.98    0.98
   7   9  -2    3.99    1.04
   7   9  -2    3.73    1.29
   7   9  -1    8.74    1.46
   7   9  -1    5.98    1.17
   7   9  -1    8.33    1.68
   7   9   0  659.22   23.40
   7   9   0  756.24   24.11
   7   9   1   23.03    2.29
   7   9   2   47.46    3.36
   7   9   3    1.34    1.18
   7   9   4   13.68    1.54
   7   9   4   13.42    2.02
   7   9   5    5.52    1.21
   7   9   5    7.12    1.69
   7   9   6  192.75    7.58
   7   9   6  170.86    6.81
   7   9   7    2.57    1.12
   7   9   7    2.46    0.84
   7   9   8   39.04    2.79
   7   9   8   41.81    3.02
   7   9   8   36.68    2.41
   7   9   9    2.33    1.09
   7   9   9    2.74    1.16
  -7  -9  -9    2.93    1.27
   7   9   9    2.37    0.84
   7   9  10    7.05    1.29
   7   9  10    6.43    1.21
  -7  -9 -10    7.93    1.36
   7   9  10    8.02    1.14
   7   9  11    0.83    0.83
   7   9  11    1.12    0.72
  -7  -9 -11    1.25    0.84
   7   9  11    0.24    0.63
  -7  -9 -12    0.86    0.71
   7   9  12    0.88    0.60
   7   9  13    2.18    0.59
   7  10   0   12.86    1.18
   7  10   1    9.36    1.25
   7  10   2  466.68   16.02
   7  10   3    9.97    1.46
  -7 -10  -3    7.97    1.08
   7  10   4   26.16    2.20
   7  10   5    0.78    0.90
   7  10   6   11.86    1.20
   7  10   6   16.04    1.74
   7  10   7    7.75    1.08
   7  10   8   68.44    3.32
   7  10   8   71.79    3.70
   7  10   9    2.13    0.71
   7  10   9    2.99    0.83
  -7 -10  -9    2.04    0.73
   7  10  10    0.03    0.50
  -7 -10 -10    0.29    0.49
   7  10  10    0.43    0.52
   7  11   4   67.87    2.95
   7  11   5    3.53    0.71
   7  11   6    5.45    0.78
   8  -6  -7   90.09    3.74
   8  -6  -6  123.08    4.91
   8  -6  -5   41.54    2.34
  -8   6   4    8.29    0.92
   8  -6  -4   10.77    1.29
   8  -6  -4    8.66    1.11
  -8   6   3    6.95    1.01
   8  -6  -3    8.20    1.19
   8  -6  -3    5.41    0.94
  -8   6   2  157.24    5.87
   8  -6  -2  164.98    6.21
  -8   6   1  122.17    5.14
  -8   6   0   31.46    2.16
   8  -6   0   33.86    2.32
  -8   6  -1   34.30    2.24
   8  -6   1   30.66    2.19
  -8   6  -2  123.80    5.23
   8  -6   2  125.30    5.17
  -8   6  -3    2.26    0.84
   8  -6   3    1.82    0.68
   8  -6   4  159.98    5.79
  -8   6  -5   27.18    1.65
   8  -5 -10   45.32    2.35
   8  -5  -9   53.10    2.85
   8  -5  -8    2.91    1.04
   8  -5  -7   12.13    1.51
   8  -5  -6    2.70    0.90
   8  -5  -6    2.51    1.03
  -8   5   5  168.82    6.60
   8  -5  -5  189.12    7.37
   8  -5  -5  184.59    7.42
  -8   5   4  297.05   10.99
   8  -5  -4  308.71   11.51
   8  -5  -4  330.27   11.72
  -8   5   3    8.00    1.31
   8  -5  -3   11.20    1.63
   8  -5  -3    8.39    1.40
   8  -5  -2    3.71    1.27
  -8   5   2    3.62    1.14
   8  -5  -2    3.60    1.41
   8  -5  -2    3.56    1.07
   8  -5  -1   77.91    4.29
  -8   5   1   84.36    4.26
   8  -5  -1   76.12    4.31
   8  -5  -1   68.90    3.73
   8  -5   0  357.47   12.24
   8  -5   0  297.72   11.19
   8  -5   1  275.39   10.44
   8  -5   1  260.48   10.20
   8  -5   2  191.55    7.91
   8  -5   3   -0.05    0.82
  -8   5  -3   -0.07    0.61
   8  -5   4    2.72    0.99
  -8   5  -4    2.31    0.82
   8  -5   5  114.86    4.86
  -8   5  -5  107.77    4.67
   8  -5   6  352.06   11.97
  -8   5  -6  354.52   12.15
  -8   5  -7   97.22    4.07
   8  -4 -11  208.54    7.78
   8  -4 -10   60.67    3.40
   8  -4  -9   11.48    1.62
   8  -4  -8    6.87    1.44
   8  -4  -7    4.32    0.87
   8  -4  -7    1.51    1.13
   8  -4  -6   35.16    2.94
   8  -4  -6   31.27    2.75
   8  -4  -6   32.15    2.50
   8  -4  -5   73.91    4.16
   8  -4  -5   79.14    4.53
   8  -4  -5   71.23    4.28
   8  -4  -4   15.04    1.95
  -8   4   4   16.16    1.65
   8  -4  -4   16.14    2.33
   8  -4  -4   13.15    1.91
  -8   4   3  176.91    7.33
   8  -4  -3  175.49    7.69
   8  -4  -3  161.79    7.44
   8  -4  -2   50.50    3.55
   8  -4  -2   43.28    3.16
   8  -4  -1    0.85    1.22
   8  -4  -1    0.89    1.55
   8  -4  -1    0.23    0.84
   8  -4   0   25.52    2.60
   8  -4   0   27.70    2.78
   8  -4   0   25.69    2.19
   8  -4   1   64.54    4.04
  -8   4  -1   53.73    3.17
   8  -4   2  430.27   15.41
   8  -4   2  438.55   15.28
   8  -4   3  176.23    7.62
   8  -4   3  168.86    7.36
  -8   4  -3  166.57    7.20
   8  -4   4    8.03    1.60
   8  -4   4    6.91    1.48
  -8   4  -4    8.32    1.55
   8  -4   5   88.07    4.44
   8  -4   5   73.62    3.77
  -8   4  -5   85.24    4.46
   8  -4   6    3.78    1.13
  -8   4  -6    2.60    1.19
   8  -4   7  118.66    5.18
  -8   4  -7  128.32    5.71
   8  -4   8  533.51   18.25
  -8   4  -8  618.37   19.26
  -8   4  -9  102.80    4.61
  -8   4 -10   64.50    3.08
   8  -3 -13   24.80    1.64
   8  -3 -12    2.32    0.93
   8  -3 -11   31.62    2.41
   8  -3 -10   87.22    4.62
   8  -3  -9  314.28   12.05
   8  -3  -8   42.28    3.03
   8  -3  -8   48.22    3.49
   8  -3  -7    2.35    0.91
   8  -3  -7    1.82    1.31
   8  -3  -7    1.74    1.28
   8  -3  -6    4.58    1.20
   8  -3  -6    4.64    1.61
   8  -3  -6    3.49    1.46
   8  -3  -5   59.41    3.73
   8  -3  -5   59.68    4.04
   8  -3  -5   56.22    3.89
   8  -3  -4  443.92   15.90
   8  -3  -4  444.57   16.05
   8  -3  -3  402.98   14.77
   8  -3  -3  386.93   14.97
   8  -3  -3  384.44   14.62
   8  -3  -2   34.19    3.04
   8  -3  -2   30.67    2.77
   8  -3  -1    1.15    1.35
   8  -3  -1    2.67    1.62
   8  -3  -1    1.84    1.06
   8  -3   0   38.88    3.25
   8  -3   0   34.02    3.21
  -8   3   0   30.00    2.50
   8  -3   1  122.78    6.35
  -8   3  -1  119.57    5.78
   8  -3   2   66.02    4.26
  -8   3  -2   59.16    3.87
   8  -3   3   72.16    4.45
   8  -3   3   67.04    4.22
  -8   3  -3   66.74    4.22
   8  -3   4  361.19   14.02
   8  -3   4  371.15   13.82
  -8   3  -4  375.31   14.20
   8  -3   5   97.64    5.28
   8  -3   5  102.36    5.01
  -8   3  -5  102.18    5.52
   8  -3   6   39.87    2.95
  -8   3  -6   35.30    3.04
   8  -3   7  127.51    5.93
  -8   3  -7  134.14    6.42
   8  -3   8   21.19    1.99
  -8   3  -8   22.97    2.44
   8  -3   9   62.16    3.16
  -8   3  -9   69.08    3.94
  -8   3 -12    3.56    0.72
   8  -2 -13   38.56    2.36
   8  -2 -12    5.37    1.27
   8  -2 -11    0.53    1.01
   8  -2 -11    0.87    0.63
   8  -2 -10    3.19    1.36
   8  -2  -9  102.97    4.80
   8  -2  -9  115.23    5.80
   8  -2  -8  126.50    6.07
   8  -2  -8  139.27    6.84
   8  -2  -7  719.57   24.64
   8  -2  -7  721.69   25.07
   8  -2  -6  162.45    7.44
   8  -2  -6  186.17    8.47
   8  -2  -5   10.12    1.60
   8  -2  -5   13.31    2.12
   8  -2  -5    8.96    1.79
   8  -2  -4   36.39    3.01
   8  -2  -4   38.27    3.25
   8  -2  -3  480.55   17.20
   8  -2  -3  483.12   17.63
   8  -2  -3  454.32   17.05
   8  -2  -2  639.69   22.57
   8  -2  -2  652.79   22.96
   8  -2  -2  628.02   22.11
   8  -2  -1  353.99   13.07
   8  -2  -1  309.72   12.20
   8  -2   0   12.19    2.01
   8  -2   0   12.98    2.25
   8  -2   1    7.28    1.69
   8  -2   1    7.68    1.83
   8  -2   2   47.44    3.72
   8  -2   3  147.99    7.14
   8  -2   4  145.57    7.23
   8  -2   4  151.09    7.12
   8  -2   5    0.84    1.18
   8  -2   5    1.22    1.19
   8  -2   6   74.25    4.49
   8  -2   6   73.23    4.12
   8  -2   7   29.89    2.63
   8  -2   7   27.09    2.16
   8  -2   8  446.49   15.24
  -8   2  -8  478.31   16.06
   8  -2   9  403.82   13.90
  -8   2  -9  373.24   13.53
   8  -2  10  158.13    6.08
  -8   2 -10  136.91    5.91
  -8   2 -11    2.30    0.66
  -8   2 -11    0.65    0.98
  -8   2 -12   65.73    3.42
  -8   2 -13    2.91    0.70
   8  -1 -14    6.63    1.09
   8  -1 -13   94.24    4.15
   8  -1 -13   72.44    3.30
   8  -1 -12    3.37    1.21
   8  -1 -12    2.58    0.80
   8  -1 -11   18.10    2.10
   8  -1 -11   15.37    1.56
   8  -1 -10   25.61    2.67
   8  -1 -10   20.63    1.93
   8  -1  -9  183.65    8.05
   8  -1  -9  160.99    6.85
   8  -1  -8   27.17    2.46
   8  -1  -8   34.33    3.14
   8  -1  -7   20.25    2.43
   8  -1  -7   20.14    2.22
   8  -1  -6  196.37    8.46
   8  -1  -6  179.75    8.48
   8  -1  -5  471.36   16.57
   8  -1  -5  452.52   17.13
   8  -1  -5  482.90   17.32
   8  -1  -4    8.36    1.58
   8  -1  -4    9.36    2.07
   8  -1  -4    9.47    1.79
   8  -1  -3   41.00    3.03
   8  -1  -3   36.22    2.91
   8  -1  -3   40.16    3.34
   8  -1  -2    7.57    1.57
   8  -1  -2    4.67    1.68
   8  -1  -2    4.70    1.27
   8  -1  -1  243.39   10.13
   8  -1   0  437.83   16.40
   8  -1   1  277.95   11.34
   8  -1   1  278.32   11.49
   8  -1   2   56.41    3.97
   8  -1   2   59.97    4.12
   8  -1   3    3.58    1.43
   8  -1   4   65.61    4.28
   8  -1   5  195.68    8.46
   8  -1   5  172.35    8.02
   8  -1   6  133.16    6.60
   8  -1   6  125.87    6.19
   8  -1   7   69.44    4.28
   8  -1   7   61.90    3.71
  -8   1  -8    4.99    1.38
   8  -1   8    4.52    1.44
   8  -1   8    3.75    1.06
   8  -1   9   42.34    3.06
  -8   1  -9   43.08    3.11
   8  -1  10  202.66    8.24
  -8   1 -10  193.79    8.38
   8  -1  11  265.14    9.80
  -8   1 -11  274.48   10.32
  -8   1 -11  271.64   10.66
  -8   1 -12  143.26    6.16
  -8   1 -12  154.44    6.48
  -8   1 -13    6.84    1.05
  -8   1 -13    7.74    1.15
   8   0 -14    3.33    0.86
   8   0 -13   83.01    4.07
   8   0 -13   75.63    3.52
   8   0 -12   63.09    3.79
   8   0 -12   61.98    3.31
   8   0 -11  300.23   11.43
   8   0 -11  281.52   10.65
   8   0 -10   16.22    2.30
   8   0 -10   13.39    1.77
   8   0  -9  132.63    6.53
   8   0  -9  118.19    5.62
   8   0  -8   71.41    4.00
   8   0  -8   74.03    4.10
   8   0  -7  646.84   22.33
   8   0  -7  660.24   23.06
   8   0  -6  218.54    9.48
   8   0  -6  232.41    9.83
   8   0  -5    1.55    1.21
   8   0  -5    1.96    1.22
   8   0  -4   64.68    3.88
   8   0  -4   77.92    4.47
   8   0  -4   75.58    4.75
   8   0  -3  222.44    8.86
   8   0  -3  226.12    9.46
   8   0  -3  196.70    8.68
   8   0  -2   14.96    1.98
   8   0  -2   12.71    2.20
   8   0  -1  286.57   11.22
   8   0  -1  275.00   11.46
   8   0   0   65.94    4.21
   8   0   1   23.16    2.47
   8   0   1   21.80    2.54
   8   0   2   21.73    2.55
   8   0   2   24.53    2.71
   8   0   3    2.04    1.28
   8   0   3    2.88    1.33
   8   0   4    5.73    1.66
   8   0   5   20.15    2.28
   8   0   6   29.76    2.95
   8   0   6   24.62    2.57
   8   0   7   77.55    4.71
   8   0   7   73.08    4.28
   8   0   8   37.09    3.07
   8   0   8   28.69    2.44
   8   0   9   52.31    3.62
   8   0  10   36.37    2.85
   8   0  11   17.67    1.78
  -8   0 -11   15.71    2.04
   8   0  12  159.63    6.52
  -8   0 -12  161.78    7.19
  -8   0 -12  178.87    7.34
  -8   0 -13  208.62    8.13
  -8   0 -13  198.01    7.86
  -8   0 -14   31.12    2.06
  -8   0 -14   25.51    1.71
   8   1 -14    1.10    0.70
   8   1 -13   19.66    1.87
   8   1 -12    9.77    1.60
   8   1 -12    6.60    1.22
   8   1 -11   97.05    5.11
   8   1 -11   92.01    4.61
   8   1 -10   62.33    4.15
   8   1 -10   62.16    3.71
   8   1  -9  343.94   13.17
   8   1  -9  324.79   12.38
   8   1  -8   30.25    2.94
   8   1  -8   22.52    2.31
   8   1  -7  137.84    6.63
   8   1  -7  123.21    5.77
   8   1  -7  121.85    5.77
   8   1  -6   52.55    3.84
   8   1  -6   47.72    3.47
   8   1  -5  774.00   26.17
   8   1  -5  757.86   26.17
   8   1  -4  132.32    6.48
   8   1  -4  118.81    6.02
   8   1  -3    3.05    0.95
   8   1  -3    2.46    1.21
   8   1  -2   29.58    2.52
   8   1  -2   36.55    3.21
   8   1  -1    3.22    1.11
   8   1  -1    3.46    1.34
   8   1   0  132.10    6.60
   8   1   0  145.94    7.21
   8   1   1  735.62   25.29
   8   1   2  269.74   11.32
   8   1   2  286.86   11.76
   8   1   3   89.96    5.09
   8   1   3   82.86    5.06
   8   1   4    6.03    1.69
   8   1   4    5.44    1.69
   8   1   5   83.84    4.96
   8   1   6  213.43    9.34
   8   1   7   67.76    4.38
   8   1   7   65.26    4.11
   8   1   8    4.89    1.55
   8   1   8    3.13    1.16
   8   1   9    0.45    1.09
   8   1   9    0.11    0.83
   8   1  10   14.21    1.98
   8   1  11  233.75    9.40
   8   1  12  163.19    6.94
  -8  -1 -12  177.01    7.75
   8   1  13   11.14    1.25
  -8  -1 -13   14.21    1.83
  -8  -1 -13   12.17    1.54
  -8  -1 -14   24.10    2.05
  -8  -1 -14   18.05    1.52
  -8  -1 -15   37.06    2.27
   8   2 -14    0.24    0.43
   8   2 -14    0.64    0.58
   8   2 -13    7.11    1.22
   8   2 -12    4.31    1.27
   8   2 -11  169.47    7.50
   8   2 -10   18.77    2.31
   8   2 -10   20.33    2.10
   8   2  -9    2.66    1.39
   8   2  -9    3.15    1.16
   8   2  -8    2.65    1.43
   8   2  -8    4.40    1.26
   8   2  -7   11.27    1.87
   8   2  -7   11.76    1.67
   8   2  -6    1.88    1.00
   8   2  -6    2.85    1.31
   8   2  -6    2.47    1.03
   8   2  -5    0.80    1.01
   8   2  -5    1.13    1.07
   8   2  -4    1.37    1.13
   8   2  -4    1.54    1.08
   8   2  -3  376.02   14.34
   8   2  -2   73.56    4.12
   8   2  -2   92.57    5.13
   8   2  -1   49.07    3.25
   8   2  -1   51.33    3.79
   8   2   0    5.31    1.38
   8   2   0    5.81    1.73
   8   2   1   55.54    3.71
   8   2   2  179.16    8.18
   8   2   3 1482.28   47.01
   8   2   3 1391.98   47.05
   8   2   4  338.35   13.40
   8   2   4  337.77   13.55
   8   2   5   26.81    2.77
   8   2   5   29.45    2.86
   8   2   6    3.33    1.37
   8   2   7   60.49    4.03
   8   2   8   83.12    5.09
   8   2   8   78.73    4.60
   8   2   9   43.24    3.44
   8   2   9   40.10    2.92
   8   2  10   63.03    4.03
   8   2  10   52.09    3.16
   8   2  11    1.12    1.08
   8   2  12   70.62    3.96
   8   2  13  223.49    8.51
  -8  -2 -13  211.47    8.52
   8   2  14  155.08    5.66
  -8  -2 -14  144.30    5.63
  -8  -2 -16    5.39    0.79
   8   3 -13   86.14    3.80
   8   3 -13   86.86    3.94
   8   3 -12    2.99    0.91
   8   3 -12    2.98    1.05
   8   3 -11   13.33    1.76
   8   3 -10    9.80    1.82
   8   3  -9  458.93   16.77
   8   3  -8   27.41    2.78
   8   3  -7   78.85    4.65
   8   3  -6    3.49    1.04
   8   3  -6    5.30    1.45
   8   3  -5   83.96    4.51
   8   3  -5   81.36    4.58
   8   3  -4   62.83    4.04
   8   3  -3  283.38   11.43
   8   3  -2    9.53    1.85
   8   3  -1  121.46    5.65
   8   3  -1  121.18    6.34
   8   3   0   50.93    3.36
   8   3   0   53.07    3.87
   8   3   1  453.19   16.01
   8   3   1  416.21   16.36
   8   3   2   74.21    4.54
   8   3   3  121.87    6.09
   8   3   3  106.42    6.08
   8   3   4   60.42    4.31
   8   3   4   68.87    4.76
   8   3   5  640.72   22.44
   8   3   5  614.57   22.37
   8   3   6   36.77    3.40
   8   3   6   35.99    3.37
   8   3   7    1.11    1.22
   8   3   8    2.60    1.30
  -8  -3  -8    3.28    1.28
   8   3   9   33.78    3.05
   8   3   9   26.34    2.46
  -8  -3  -9   27.36    2.51
   8   3  10   55.87    3.97
   8   3  10   54.57    3.31
  -8  -3 -11   70.57    4.02
   8   3  11   83.88    4.65
   8   3  12    2.46    1.17
   8   3  13    6.98    1.21
  -8  -3 -14    9.93    1.53
   8   3  14    8.12    1.09
  -8  -3 -14    6.45    0.93
  -8  -3 -15  129.82    5.49
  -8  -3 -16   20.80    1.45
   8   4 -13   91.48    3.63
   8   4 -13   81.39    3.56
   8   4 -12   15.06    1.47
   8   4 -12   14.19    1.48
   8   4 -11    1.22    0.86
   8   4 -11    1.98    0.96
   8   4 -10    3.98    1.17
   8   4 -10    4.68    1.33
   8   4  -9   14.11    1.90
   8   4  -9   13.66    1.84
   8   4  -8   21.35    2.32
   8   4  -8   19.24    2.21
   8   4  -7  405.08   15.19
   8   4  -7  424.57   15.20
   8   4  -6   19.79    2.29
   8   4  -6   17.95    2.12
   8   4  -5  138.50    6.37
   8   4  -5  141.40    6.27
   8   4  -5  139.38    6.33
   8   4  -4   12.85    1.81
   8   4  -4    9.74    1.48
   8   4  -3  482.97   17.57
   8   4  -2  251.76   10.65
   8   4  -1  769.73   26.50
   8   4  -1  866.44   27.98
   8   4   0   14.91    1.86
   8   4   0   18.21    2.57
   8   4   1   19.48    2.10
   8   4   1   21.24    2.53
   8   4   2    4.02    1.37
   8   4   2    3.41    1.65
   8   4   3  472.90   17.39
   8   4   4  198.65    9.15
   8   4   4  222.65    9.87
   8   4   5  137.69    6.82
   8   4   5  126.74    6.78
   8   4   5  127.13    6.21
   8   4   6   32.52    3.20
   8   4   6   35.78    3.35
   8   4   6   27.81    2.76
   8   4   7  128.53    6.74
   8   4   7  128.17    6.59
   8   4   7  124.44    6.31
   8   4   8    2.78    1.38
   8   4   8    1.95    1.41
   8   4   9   55.24    3.79
  -8  -4  -9   60.67    3.98
   8   4   9   64.16    4.14
   8   4  10    5.59    1.73
   8   4  10    8.07    1.51
  -8  -4 -10    5.09    1.51
   8   4  11    8.40    1.62
   8   4  11    8.95    1.29
  -8  -4 -11   10.04    1.64
  -8  -4 -12    3.51    1.18
   8   4  12    3.91    1.29
   8   4  13    7.98    1.37
   8   4  14   14.28    1.44
  -8  -4 -14   14.78    1.71
  -8  -4 -15   13.73    1.15
  -8  -4 -15   18.43    1.58
   8   5 -12    2.74    0.63
   8   5 -12    2.14    0.63
   8   5 -11   34.55    2.22
   8   5 -11   30.95    2.07
   8   5 -10    0.57    0.80
   8   5 -10    0.74    0.84
   8   5  -9   60.96    3.53
   8   5  -9   56.99    3.37
   8   5  -8    7.77    1.57
   8   5  -8    9.64    1.61
   8   5  -7   27.72    2.46
   8   5  -7   28.48    2.39
   8   5  -6    4.41    1.27
   8   5  -6    4.55    1.28
   8   5  -5  366.97   13.56
   8   5  -4   27.50    2.39
   8   5  -4   22.99    2.29
   8   5  -3   31.53    2.68
   8   5  -3   28.78    2.32
   8   5  -2    8.25    1.61
   8   5  -1  178.08    8.26
   8   5   0   50.06    3.28
   8   5   0   69.25    4.51
   8   5   1  171.82    7.49
   8   5   1  176.02    8.34
   8   5   2   43.61    3.21
   8   5   2   46.46    3.79
   8   5   3    1.27    1.05
   8   5   3    1.09    1.45
   8   5   4   41.45    3.37
   8   5   4   39.34    2.88
   8   5   5  897.03   30.35
   8   5   5  888.77   30.63
   8   5   5  880.42   29.61
   8   5   6  121.34    6.53
   8   5   6  109.07    5.84
   8   5   7  259.33   10.88
   8   5   7  249.64   10.81
   8   5   7  253.95   10.37
   8   5   8   14.65    2.24
   8   5   8   16.45    2.23
   8   5   8   17.46    2.14
   8   5   9    2.09    1.21
   8   5   9    3.78    1.40
   8   5  10   42.26    3.09
  -8  -5 -10   44.26    3.39
   8   5  10   47.63    3.40
   8   5  11  155.95    7.03
  -8  -5 -11  151.65    6.92
   8   5  11  162.54    6.97
  -8  -5 -12   25.92    2.43
   8   5  12   32.32    2.61
  -8  -5 -13    1.21    0.93
   8   5  13   -0.29    0.87
   8   5  14    0.44    0.71
  -8  -5 -15    6.53    0.91
  -8  -5 -15    7.04    0.89
   8   6 -11  162.91    6.02
   8   6 -10    3.38    0.83
   8   6 -10    2.35    0.69
   8   6  -9    7.53    1.17
   8   6  -9    5.14    0.96
   8   6  -8    8.31    1.36
   8   6  -8    6.55    1.15
   8   6  -7  246.74    9.70
   8   6  -7  293.28   10.40
   8   6  -6   58.53    3.63
   8   6  -5  356.76   13.15
   8   6  -4    3.07    0.97
   8   6  -4    3.74    1.10
   8   6  -3   24.80    2.30
   8   6  -3   24.88    2.18
   8   6  -2   22.24    2.31
   8   6  -2   20.02    1.92
   8   6  -1   98.16    5.44
   8   6   0    2.83    1.45
   8   6   1   35.74    2.63
   8   6   1   41.87    3.51
   8   6   2    9.51    1.62
   8   6   2   12.75    2.25
   8   6   3    7.38    1.55
   8   6   3   10.31    2.01
   8   6   4    2.17    1.29
   8   6   4    1.32    0.84
   8   6   5  103.31    5.58
   8   6   5   95.61    4.89
   8   6   6    3.82    1.56
   8   6   6    5.49    1.92
   8   6   6    4.39    1.33
   8   6   7  353.59   13.52
   8   6   7  352.13   13.64
   8   6   7  322.18   12.74
   8   6   8   12.52    2.21
   8   6   8   15.46    2.31
   8   6   8   11.20    1.87
   8   6   9    0.38    1.23
   8   6   9    0.28    1.15
   8   6   9    0.52    1.06
   8   6  10   -0.06    0.97
  -8  -6 -10    0.50    1.18
   8   6  10    1.06    1.11
   8   6  11    5.19    1.36
   8   6  11    3.69    1.03
  -8  -6 -11    4.25    1.38
   8   6  11    5.75    1.34
   8   6  12    2.85    1.13
   8   6  12    1.56    0.69
  -8  -6 -12    1.95    1.11
   8   6  12    3.12    1.13
   8   6  13  152.02    6.46
  -8  -6 -13  166.65    6.70
  -8  -6 -14    5.92    0.97
   8   6  14    7.55    1.04
   8   7 -10   17.08    1.20
   8   7  -9  174.98    6.56
   8   7  -8    7.90    1.16
   8   7  -7    0.14    0.75
   8   7  -6    2.09    0.98
   8   7  -5  276.95   10.45
   8   7  -4   25.80    2.26
   8   7  -3  118.23    5.38
   8   7  -3  126.39    5.58
   8   7  -2    3.02    1.10
   8   7  -2    3.03    0.96
   8   7  -1    0.07    1.00
   8   7  -1    0.19    0.65
   8   7   0    2.67    1.35
   8   7   1  300.30   12.16
   8   7   2    6.58    1.30
   8   7   2    9.34    2.07
   8   7   3    0.98    0.93
   8   7   3    1.37    1.41
   8   7   4    2.53    1.16
   8   7   4    1.03    1.43
   8   7   5   85.85    4.80
   8   7   5   81.37    4.10
   8   7   6   29.63    2.79
   8   7   6   35.36    3.36
   8   7   7  417.21   15.24
   8   7   7  414.68   15.45
   8   7   7  390.55   14.46
   8   7   8   10.68    1.86
   8   7   8   12.06    1.94
   8   7   8    8.30    1.46
   8   7   9   56.60    3.76
   8   7   9   56.34    3.64
   8   7   9   54.06    3.39
   8   7  10    2.65    1.23
   8   7  10    3.62    1.20
  -8  -7 -10    5.49    1.49
   8   7  10    3.79    1.16
   8   7  11    9.12    1.31
  -8  -7 -11   10.69    1.65
   8   7  11    9.76    1.41
   8   7  12    1.02    0.96
   8   7  12    1.28    0.59
  -8  -7 -12    1.70    1.00
   8   7  12    1.31    0.88
  -8  -7 -13   29.64    2.04
   8   7  13   23.41    1.84
   8   7  14    2.14    0.62
   8   8  -8   15.21    1.13
   8   8  -7   18.17    1.42
   8   8  -6    9.56    1.17
   8   8  -5   56.04    2.99
   8   8  -4    1.56    0.79
   8   8  -3  265.69    9.76
   8   8  -2   22.52    1.91
   8   8  -2   28.43    2.07
   8   8  -1   47.05    3.00
   8   8  -1   45.06    2.67
   8   8   0    3.19    1.23
   8   8   1    1.30    1.12
   8   8   2   10.03    1.88
   8   8   3  210.35    8.44
   8   8   3  253.66    9.84
   8   8   4    9.30    1.42
   8   8   4   17.20    2.27
   8   8   5   -0.23    0.86
   8   8   5    0.45    1.23
   8   8   6    1.76    1.07
   8   8   7  101.00    4.96
   8   8   7  104.76    5.33
   8   8   8   26.72    2.40
   8   8   8   22.21    1.92
   8   8   9  350.68   12.61
   8   8   9  337.84   12.58
   8   8   9  342.27   12.10
   8   8  10   21.32    2.00
   8   8  10   22.71    1.94
   8   8  10   18.90    1.67
   8   8  11    3.50    0.97
   8   8  11    2.18    0.77
   8   8  11    5.18    0.95
   8   8  13   38.81    2.01
   8   9  -1   66.49    3.08
   8   9   0    8.22    1.23
   8   9   1    4.42    1.12
   8   9   2    5.11    1.31
   8   9   3   95.24    4.86
   8   9   4   17.87    2.02
   8   9   5   14.39    1.43
   8   9   5   22.44    2.16
   8   9   6    0.55    0.71
   8   9   7   50.15    2.81
   8   9   8    0.55    0.71
   8   9   8    1.20    0.89
   8   9   9   32.02    2.12
   8   9   9   32.56    2.25
  -8  -9  -9   37.06    2.43
   8   9  10    0.75    0.64
   8   9  10    1.28    0.66
  -8  -9 -10    0.49    0.71
   8   9  11   58.85    2.84
  -8  -9 -11   73.70    3.14
   8  10   2    6.18    0.90
   8  10   3   78.74    3.62
   8  10   4   13.68    1.42
   8  10   5  110.16    4.74
   8  10   6    0.70    0.71
  -8 -10  -7    1.25    0.67
  -8 -10  -8    2.81    0.67
   8  10   8    2.99    0.68
   9  -5  -3  152.48    5.92
   9  -5  -2  125.89    5.15
  -9   5   1   13.41    1.18
   9  -5  -1   15.83    1.49
  -9   5   0   26.09    1.69
  -9   5  -1    2.71    0.77
  -9   5  -2   27.50    1.76
   9  -5   2   25.45    1.77
  -9   5  -3   93.61    3.87
   9  -5   3   89.80    3.83
  -9   5  -4    7.38    0.90
   9  -4  -7    1.85    0.67
   9  -4  -6  122.94    4.95
   9  -4  -5   40.44    2.39
   9  -4  -5   45.77    2.49
   9  -4  -4    1.02    0.79
   9  -4  -4    0.99    1.01
   9  -4  -4    0.49    0.63
   9  -4  -3    7.88    1.37
   9  -4  -2  292.72   10.41
  -9   4   2  264.18    9.73
   9  -4  -1  232.22    8.83
   9  -4  -1  244.28    9.05
   9  -4   0  368.72   13.01
   9  -4   0  348.86   12.91
   9  -4   1   69.04    3.81
   9  -4   2   10.56    1.46
   9  -4   3   53.74    3.14
   9  -4   3   50.07    2.82
   9  -4   4  262.87    8.75
  -9   4  -4  207.30    7.96
   9  -4   5  133.92    5.16
  -9   4  -5  113.11    4.75
   9  -4   6    2.25    0.64
  -9   4  -6    2.18    0.65
   9  -3  -9    1.00    0.70
   9  -3  -8   45.93    2.66
   9  -3  -7   18.62    1.81
   9  -3  -6   21.61    1.89
   9  -3  -6   23.31    2.13
   9  -3  -6   17.93    1.51
   9  -3  -5   33.23    2.66
   9  -3  -5   27.02    2.16
   9  -3  -5   27.29    2.09
   9  -3  -4   72.09    3.74
   9  -3  -4   71.32    4.10
   9  -3  -3    7.07    1.41
   9  -3  -3    9.92    1.92
   9  -3  -2   83.77    4.51
   9  -3  -1    7.43    1.57
   9  -3  -1    5.74    1.67
   9  -3   0   97.88    5.07
   9  -3   0   96.72    5.16
   9  -3   1  256.66   10.44
   9  -3   1  274.60   10.62
   9  -3   2   66.19    3.82
  -9   3  -2   55.14    3.21
   9  -3   3    9.30    1.61
  -9   3  -3    7.42    1.36
   9  -3   4    7.22    1.37
   9  -3   4    6.89    1.34
  -9   3  -4    6.74    1.27
   9  -3   5  123.82    5.40
  -9   3  -5  117.56    5.31
   9  -3   6  427.59   14.58
  -9   3  -6  409.41   14.66
   9  -3   7  293.79   10.45
  -9   3  -7  294.00   10.75
   9  -3   8    6.34    0.86
  -9   3  -8    7.79    1.16
  -9   3  -9    4.95    0.90
   9  -2 -11   23.45    1.62
   9  -2 -10   85.23    3.90
   9  -2  -9    1.11    0.90
   9  -2  -8   -0.65    1.03
   9  -2  -7   13.90    1.77
   9  -2  -7   13.52    1.73
   9  -2  -6  357.25   12.69
   9  -2  -6  324.03   12.34
   9  -2  -5  201.73    8.42
   9  -2  -5  214.10    8.72
   9  -2  -4   99.52    4.88
   9  -2  -4   95.47    4.76
   9  -2  -4  107.14    5.43
   9  -2  -3    0.30    0.95
   9  -2  -3    2.57    1.48
   9  -2  -2   60.34    3.76
   9  -2  -2   55.92    3.93
   9  -2  -1  247.52   10.20
   9  -2   0  784.83   26.05
   9  -2   0  736.03   26.06
   9  -2   1  151.79    7.36
   9  -2   1  165.99    7.55
   9  -2   2   59.68    3.89
   9  -2   2   55.54    3.82
   9  -2   3  140.02    6.61
   9  -2   4   25.12    2.38
   9  -2   5   22.44    2.30
   9  -2   5   23.01    2.15
  -9   2  -5   25.88    2.51
   9  -2   6   13.23    1.70
   9  -2   6    7.86    1.27
  -9   2  -6    9.81    1.70
   9  -2   7   64.63    3.73
  -9   2  -7   70.58    4.09
   9  -2   8  246.08    9.32
  -9   2  -8  258.53    9.84
   9  -2   9   59.22    2.98
  -9   2  -9   62.39    3.48
  -9   2 -11   16.17    1.39
   9  -1 -11    2.03    0.80
   9  -1 -10  113.85    5.05
   9  -1  -9   33.11    2.55
   9  -1  -8  158.44    6.79
   9  -1  -8  156.46    6.27
   9  -1  -7    7.44    1.45
   9  -1  -7    6.29    1.48
   9  -1  -6    8.21    1.57
   9  -1  -6    7.54    1.50
   9  -1  -5   26.81    2.20
   9  -1  -5   30.19    2.55
   9  -1  -4  596.44   19.61
   9  -1  -4  618.32   20.43
   9  -1  -3  147.16    7.00
   9  -1  -3  183.87    8.01
   9  -1  -2   17.34    2.01
   9  -1  -2   18.84    2.44
   9  -1  -1    3.14    1.36
   9  -1   0   90.50    5.05
   9  -1   1  263.32   11.12
   9  -1   1  283.63   11.47
   9  -1   2 1239.57   39.47
   9  -1   2 1146.93   39.30
   9  -1   3  273.38   11.23
   9  -1   3  273.13   11.18
   9  -1   4    8.61    1.70
   9  -1   5   21.69    2.44
   9  -1   5   19.78    2.19
[truncated: 273,728 more chars]
